# Supplementary material for: Deciphering the state of immune silence in fatal COVID-19 patients
Source: Nat Commun. 2021 Mar 5;12:1428. doi: 10.1038/s41467-021-21702-6 (PMC7935849; doi:10.1038/s41467-021-21702-6)
Supplement: Supplementary file 4 — Supplementary Data 1 [file 41467_2021_21702_MOESM4_ESM.xlsx]

## Sheet: Neutrophil (1) cluster
Neutrophil (1) cluster
Gene	Z-score (Kruskal-Wallis test)	Fold change	Highest expression in the cluster ?	Fraction of cells expressing the gene
B2M	129.981498643006	0.988546659465722	TRUE	0.999201136161903
FCGR3B	125.045138622684	1.89082116053206	TRUE	0.913811468134209
IFITM3	111.864317755898	2.06956640113115	TRUE	0.831084679566838
IFIT3	110.663373699646	3.12440779579369	TRUE	0.68143085389668
IFITM2	108.527352966228	1.12730075517268	TRUE	0.991922598970353
HLA-B	106.801531780172	0.90324453010007	TRUE	0.98890466891532
HLA-C	105.840002500937	1.04044334438548	TRUE	0.970885851233801
SAT1	99.8946823573586	1.22806501809053	FALSE	0.979140777560802
ITM2B	98.6331186670538	1.10169732252968	FALSE	0.937954908574472
HLA-E	96.8501867340448	0.979770780138517	FALSE	0.942481803657021
FYB	95.2514030969993	1.41794526690801	TRUE	0.835611574649388
MNDA	94.6841299194927	1.52761282293181	TRUE	0.823451091780579
H3F3A	92.9845211905338	0.881791163503546	FALSE	0.977986863127996
S100A9	92.9552163341613	0.938107095235977	FALSE	0.990413633942837
SOD2	92.1857967270207	0.955989449872891	FALSE	0.980560979939641
GBP5	91.8910833366856	2.76700263563089	TRUE	0.613704952955796
H3F3B	89.8807112139041	0.899726746094483	TRUE	0.957038878040121
NAMPT	89.7799943986817	0.847068093613435	FALSE	0.998313509675129
IFIT2	89.3937497165577	3.01477909774978	TRUE	0.571365169536659
LITAF	89.1154356027021	0.951855954844074	FALSE	0.949227764956506
SMCHD1	88.4916615448518	1.36212311625253	TRUE	0.811468134209125
S100A8	84.2981189790102	0.673838278253023	FALSE	0.976566660749157
NEAT1	83.2831908542722	0.699525900574953	FALSE	0.993609089295225
GBP1	82.9723855720031	2.68057992348809	TRUE	0.572252796023433
CSF3R	82.093515902768	0.846804585759233	FALSE	0.930587608734245
SRGN	82.0729852496275	0.731350739248504	FALSE	0.990768684537547
HLA-A	82.0493745632971	0.832448088778355	TRUE	0.955174862417895
RNF213	81.9958375755224	1.8031305996702	TRUE	0.684981359843778
ISG15	81.0216468799325	2.78581628207058	TRUE	0.575270726078466
IFITM1	80.6902266500382	1.98199964263268	TRUE	0.653115568968578
FCGR2A	77.8909945393059	1.23098469120867	TRUE	0.758210545002663
PTPRC	75.1856248337955	0.839887841587322	FALSE	0.88780401207172
LST1	74.8276424716454	1.1175866746593	FALSE	0.778625954198473
S100A11	74.8206645931962	0.749664354277755	FALSE	0.94461210722528
RSAD2	74.7308936462089	3.29732600011495	TRUE	0.452334457660217
RNF149	72.7274814370164	1.04889664862472	FALSE	0.780845020415409
FPR1	71.5034614574744	0.985283049373208	FALSE	0.788567370850346
IRF1	69.8219595058046	1.41605224501179	TRUE	0.694212675306231
SELL	67.0427853971227	1.24349200924701	FALSE	0.672643351677614
PLEK	66.9634631689881	1.09207205874352	FALSE	0.777827090360376
CXCR2	66.358406308072	1.42570331964751	FALSE	0.582726788567371
PNRC1	65.214629758083	0.76781267689132	FALSE	0.85318657908752
GCA	64.8507662462333	1.05368321427137	FALSE	0.711787679744364
GBP2	64.3106815619076	1.76821619050181	TRUE	0.56231137937156
PARP14	63.1835883604953	2.23512819178867	TRUE	0.501686490324871
TYROBP	62.7465623982833	0.757706085470893	FALSE	0.844754127463163
IFI6	62.189441023463	2.30277171950324	TRUE	0.476832948695189
MARCKS	61.9484569828655	0.90614766753842	FALSE	0.770637315817504
SDCBP	61.3254369499395	0.706642662363905	FALSE	0.830374578377419
ANP32A	61.2567989123997	0.980006530728654	FALSE	0.723859399964495
LY6E	61.0103694673719	2.36300103820171	TRUE	0.491212497780934
LYN	60.9485402612657	0.927197997656055	FALSE	0.725102077045979
LY96	60.8023720358478	1.60685170849652	TRUE	0.555032842180011
BCL2A1	60.5806764401307	0.803964493446956	FALSE	0.787946032309604
EVI2B	59.7741026368802	1.05331500170362	FALSE	0.693413811468134
SLC25A37	59.7466004278156	0.64705902836019	FALSE	0.875643529202911
FAM65B	59.7401081693123	0.942201238692567	FALSE	0.714628084502042
LCP1	59.589725343166	0.697071204894644	FALSE	0.834457660216581
LRRK2	59.5835080452803	1.31694017493018	FALSE	0.578466181430854
TMEM154	59.3641766458897	1.26754403175646	FALSE	0.591159240191727
IFI16	59.0909354564981	1.76392656898774	TRUE	0.539765666607492
FFAR2	58.8423702803033	1.63251231006599	FALSE	0.492277649565063
CEBPB	58.5626706890904	0.679534422401841	FALSE	0.834901473459968
APOL6	58.2122054803418	2.23392435114779	TRUE	0.468578022368187
FAM129A	56.6105709094597	1.03860743396478	FALSE	0.646724658263803
AQP9	56.279668085126	0.731940304713058	FALSE	0.724125687910527
CTSS	55.9351800917976	0.669785753756037	FALSE	0.796289721285283
TNFSF13B	55.1812574774277	1.87967153823064	TRUE	0.479850878750222
TRIM22	55.0805734632935	2.08832295557164	TRUE	0.459524232203089
NCF1	54.8298736942716	0.896710164385532	FALSE	0.70291141487662
DUSP1	54.7277330418191	0.682728697244911	FALSE	0.848215870761584
ALOX5AP	54.517421762998	0.740063085609925	FALSE	0.767530623113794
MX1	54.4348708624107	2.69459939654394	TRUE	0.397656666074916
MXD1	54.3617782117917	0.815871179280871	FALSE	0.699627196875555
IFIT1	54.326136362242	3.36644626018243	TRUE	0.331617255458903
XAF1	53.8569204023922	2.70567557365855	TRUE	0.397390378128883
CLEC2B	53.2577483111949	1.48725390758205	TRUE	0.543937511095331
STAT1	53.0257806852014	1.68568116106272	TRUE	0.489703532753417
CMTM2	52.9791037288414	1.02777178817278	FALSE	0.562222616722883
ACSL1	52.5138480657876	0.824062710788714	FALSE	0.678501686490325
G0S2	52.4944001456143	0.582023194337309	FALSE	0.747026451269306
SPI1	51.7739936237613	0.908933214814404	FALSE	0.64992011361619
SERPINA1	51.749510795324	0.687631630906552	FALSE	0.746760163323274
BASP1	51.5553578023067	0.756480743085992	FALSE	0.704154091958104
PSMB9	51.3485715362354	1.64510253376684	TRUE	0.506479673353453
ZFP36L1	50.4751482425913	0.80248432554353	FALSE	0.706994496715782
CSF2RB	50.3141445265696	1.60505142376716	TRUE	0.468400497070833
TXNIP	49.7614088182659	0.836645020332939	FALSE	0.728563820344399
VASP	49.3114380497082	0.778379992432245	FALSE	0.691017219953843
FTH1	48.8924087587034	0.240076101656468	FALSE	0.996715781998935
DDX60L	48.7422651277245	1.57382198042096	TRUE	0.471063376531156
GMFG	48.5162281198354	0.807042015587778	FALSE	0.691461033197231
NCF2	48.1352071757051	0.89212135551235	FALSE	0.622137404580153
IGSF6	48.0925479823691	1.33362649826111	TRUE	0.511361619030712
MX2	47.8487969171157	1.61449730071645	TRUE	0.449316527605184
STEAP4	47.1848470341051	1.47346371235558	TRUE	0.427835966625244
PLSCR1	46.8171090293121	1.51470900372514	TRUE	0.476744186046512
IFI44L	46.0032680606723	2.85355825104186	TRUE	0.316705130481094
TNFSF10	45.9166131948724	2.02007443866554	TRUE	0.397124090182851
HERC5	45.9089568566904	3.07829274423279	TRUE	0.306941239126576
FCGR1A	45.884613999929	2.23715038627057	TRUE	0.366500976389135
LAPTM5	45.5172050649141	0.577674518928131	FALSE	0.771613704952956
TAP1	45.459324249694	1.85511898436915	TRUE	0.430321320788212
LIMK2	45.0607998272898	1.23716342367612	FALSE	0.467601633232736
UBE2D3	44.816183865297	0.77404197698587	TRUE	0.665453577134742
PARP9	44.5944817925243	1.93695347901101	TRUE	0.394194922776496
KIAA1551	43.8526346115389	0.987092473231734	FALSE	0.572607846618143
RGS2	43.7268011780783	0.860912625851225	FALSE	0.62187111663412
MBOAT7	43.6568336632527	1.00754754421575	FALSE	0.533641043848748
FCGR3A	43.5725063636163	1.37679003827344	FALSE	0.444967157819989
MSRB1	43.5451118379886	1.51350240914601	TRUE	0.42588318835434
SAMD9L	43.4794899248069	2.40264189115711	TRUE	0.347061956328777
NABP1	42.8179134669611	0.884120031409775	FALSE	0.554500266287946
CYBA	42.7970917126465	0.612461598471702	FALSE	0.781377596307474
CLEC7A	42.7513217568729	1.00607161112163	FALSE	0.527427658441328
FCER1G	42.4549211249509	0.507926076646516	FALSE	0.781643884253506
FTL	42.4535595199569	-0.0241288349642015	FALSE	0.9826912835079
JUNB	42.015399119519	0.474327503283267	FALSE	0.812444523344577
UBE2B	41.9481964383252	0.881793430357152	FALSE	0.604739925439375
ISG20	41.7851720263826	1.70738837635707	TRUE	0.412923841647435
MCL1	41.4211518542885	0.557609393948402	FALSE	0.730072785371915
APOBEC3A	41.4170247839185	1.31006650975326	TRUE	0.412923841647435
WIPF1	41.3055437901441	1.03870063914244	FALSE	0.552813775963075
CFLAR	41.1595048084242	0.751085333657225	FALSE	0.634386650097639
KCNJ15	40.8769390074105	1.4297654056348	TRUE	0.368986330552104
ARPC5	40.7245207066883	0.660411321267066	FALSE	0.678057873246938
PELI1	40.6818302747331	0.981628195684703	FALSE	0.517131191194745
EPSTI1	40.1662097865844	2.43474776364085	TRUE	0.322563465293804
ADAR	40.0998889992836	1.44654613437953	TRUE	0.461121959879283
S100A6	39.9873953500969	0.449951727711969	FALSE	0.840404757677969
PSME1	39.5057803663147	1.14926761826405	TRUE	0.515977276761939
VNN2	39.3079237807938	0.91205679701939	FALSE	0.48579797621161
TNFAIP6	39.2529450664737	1.41332484651653	FALSE	0.379016509852654
CD53	39.159206961157	0.878359129774015	FALSE	0.597372625599148
TYMP	38.9436252218059	0.854484836647487	FALSE	0.569767441860465
SECTM1	38.6994583790787	1.80046365147108	TRUE	0.346440617788035
TUBA1A	38.6799806426665	0.907045016391494	FALSE	0.566927037102787
SORL1	38.4431499775514	0.735161556937738	FALSE	0.575004438132434
DDX58	38.4028267183123	2.57097638555715	TRUE	0.27977986863128
EFHD2	38.3636939499211	0.793079004490922	FALSE	0.609266820521924
CARD16	38.2733287024089	1.31511687555544	TRUE	0.465915142907864
HCAR3	37.9928763628953	1.67792017722161	FALSE	0.363749334280135
RAC2	37.9275191549526	0.7771743368776	FALSE	0.60491745073673
GBP4	37.6887744283107	2.59448872627303	TRUE	0.306852476477898
R3HDM4	37.6858762946328	0.835890865877909	FALSE	0.566216935913368
LCP2	37.4101077647898	0.937891718293741	FALSE	0.524498491034972
C4orf3	36.868091380389	1.0410405946899	FALSE	0.527782709036038
FPR2	36.6995376516179	1.12380830233594	FALSE	0.427125865435825
ACTB	36.6658721624493	0.242251488688105	FALSE	0.970175750044381
GK	36.5080427045679	1.00316315402672	FALSE	0.462719687555477
SNX10	36.3121767199888	1.00664129147576	TRUE	0.488372093023256
BRI3	36.2651146049854	0.572823490421099	FALSE	0.638025918693414
VMP1	35.9584807217455	0.815017468219383	FALSE	0.548908219421268
ZFP36	35.4198202615117	0.553968941557717	FALSE	0.705308006390911
SAMD9	34.7612187583294	2.05405996183281	TRUE	0.320344399076868
HIF1A	34.7241031752806	0.629078515488958	FALSE	0.620628439552636
GPSM3	34.5055446095132	0.759641942678194	FALSE	0.586099769217113
TAGAP	34.4936716332107	1.47840579654416	TRUE	0.388336587963785
CREB5	34.4659955505257	1.06489774828492	FALSE	0.419492277649565
USP15	34.4497275208623	0.906835891569601	FALSE	0.529646724658264
BCL6	34.1103412739176	0.819739355706659	FALSE	0.502041540919581
IL1RN	34.086030411721	0.746120264906231	FALSE	0.456683827445411
CYTH4	33.2495069168327	1.05858366151212	FALSE	0.444878395171312
LILRB3	33.0360765547603	0.861816231684809	FALSE	0.482780046156577
ADGRE5	33.0081273514279	0.869449245454241	TRUE	0.531421977631813
NMI	32.9830892361574	1.69725211276958	TRUE	0.350878750221907
RHOG	32.9725449285368	0.768530066198092	FALSE	0.563820344399077
NOP10	32.6074142048913	0.727441652574998	FALSE	0.560181075803302
LRG1	32.4883079134414	1.05648786421974	FALSE	0.382922066394461
GLUL	32.4315544704182	0.419502840849298	FALSE	0.676193857624712
TNFAIP2	31.9869523127067	1.08332270316301	FALSE	0.440884075980827
FAM49B	31.9655332155462	0.772728982798192	FALSE	0.550683472394816
PDE4B	31.7758401987812	1.05059329343337	FALSE	0.441771702467602
CIR1	31.6953638796961	1.16357902747945	FALSE	0.422243919758566
SP110	31.5131664094613	1.73489318011797	TRUE	0.308450204154092
RNF24	31.3460615620042	1.11798146728042	FALSE	0.372980649742588
PIK3AP1	30.9943057062014	1.19604813013948	TRUE	0.39854429256169
UBE2L6	30.9408739302141	1.94551121869114	TRUE	0.320699449671578
PROK2	30.9343168970243	0.861739494041522	FALSE	0.382478253151074
IER2	30.784591499688	0.465128277034356	FALSE	0.661548020592934
LMNB1	30.7825479236619	1.29620231137546	FALSE	0.346884431031422
CASP4	30.762004647864	1.26528041914825	TRUE	0.422332682407243
SHISA5	30.5356284666126	1.57954240620705	TRUE	0.357447186224037
MIDN	29.9475119209539	0.666380891195202	FALSE	0.550594709746139
KLF6	29.8405612448345	0.415404939369903	FALSE	0.739481626131724
XPO6	29.7487032985307	0.941263305574185	FALSE	0.428368542517309
ARRB2	29.729095857934	0.785342434809479	FALSE	0.516154802059293
PRR13	29.5919067470497	0.813002588343827	FALSE	0.522723238061424
FBXL5	29.4175218862255	1.05107057171367	TRUE	0.423841647434759
CXCR1	29.3194043024092	1.27515293914087	FALSE	0.27942481803657
EIF2AK2	29.2565506547721	1.90594243869703	TRUE	0.308894017397479
PTEN	29.2339786335665	0.829105084575599	FALSE	0.493609089295225
AIF1	29.150409044265	0.65025834686985	FALSE	0.519527782709036
YPEL3	29.0510088540693	0.826436550476882	FALSE	0.509941416651873
ANXA3	28.7030471988452	1.23909123938461	FALSE	0.2832416119297
DAZAP2	28.5662586510555	0.590331239183828	FALSE	0.595508609976922
JAML	28.391849851831	1.10391604007905	FALSE	0.372714361796556
LTB	28.3642295805258	0.867739216109781	FALSE	0.388780401207172
BAZ1A	28.2760622800169	1.19713235453125	TRUE	0.41931475235221
DAPP1	28.2299330885773	1.83564080332189	FALSE	0.280578732469377
HCK	27.7213874519869	0.912311044861668	FALSE	0.423930410083437
UBE2D1	27.3643218651118	1.13198584394784	TRUE	0.391088230072785
OASL	27.318683764958	2.36117571875737	TRUE	0.233445766021658
PPP1R18	27.3128590876839	0.764587084735099	FALSE	0.50763358778626
CFD	27.2922070842045	1.67674386310722	FALSE	0.299485176637671
IVNS1ABP	27.0717876256204	0.558641698632362	FALSE	0.54881945677259
MYL12A	26.9905827706991	0.426253944574708	FALSE	0.640067459612995
TLR2	26.8980144074697	0.697521879603818	FALSE	0.461832061068702
SLC2A3	26.8215224844271	0.407185801374865	FALSE	0.626575537014024
STX3	26.7706482350051	0.951052467670823	FALSE	0.372181785904491
S100A12	26.5976198468112	-0.0496251837689168	FALSE	0.529114148766199
CAP1	26.567722865804	0.509720843186346	FALSE	0.601899520681697
CD274	26.3110590151154	2.52691384048665	TRUE	0.193413811468134
TREM1	26.1624517981657	0.751088092765378	FALSE	0.437422332682407
MME	26.1386620392999	0.883001280687775	FALSE	0.301615480205929
COTL1	26.1043614401618	0.397554849433998	FALSE	0.64645837031777
TNFRSF10C	26.0520748828902	1.29337607274452	FALSE	0.250310669270371
TMSB4X	26.031606435102	0.0823272437572484	FALSE	0.974791407775608
P2RY13	26.0211603538458	1.40338411267479	FALSE	0.271081129060891
MALAT1	26.0070718624309	0.0411140008848943	FALSE	0.996005680809515
FNDC3B	25.9535380853404	0.849169739215207	FALSE	0.432540387005148
ACTR3	25.7837201846926	0.592838015816394	FALSE	0.560092313154624
ATP5E	25.7802236643648	0.355436038569025	FALSE	0.789987573229185
RNF13	25.3903418024872	0.83773447601169	FALSE	0.431563997869696
NFKBIA	25.295419642788	0.260327097797753	FALSE	0.739126575537014
JMJD1C	25.190386078119	0.767493924571704	FALSE	0.487750754482514
IFIH1	25.1115932679905	2.23083036027837	TRUE	0.224658263802592
MYO1F	24.9598146281769	0.638875403130436	FALSE	0.518285105627552
TALDO1	24.8892702200076	0.671669590259369	FALSE	0.517486241789455
MTRNR2L12	24.6988578404661	0.306622889882665	FALSE	0.735132256346529
ACTN1	24.4828705454612	0.777061392928545	FALSE	0.429522456950115
TRIB1	24.1715356704109	0.755916771834921	FALSE	0.425528137759631
OAS3	24.1159996175246	2.9387663403533	TRUE	0.183827445410971
RICTOR	24.1099878385515	1.08067281255626	FALSE	0.367832416119297
IL1R2	24.1081601747374	0.188436795918336	FALSE	0.489703532753417
SP100	23.9364120626049	1.20713982941145	TRUE	0.392952245695012
PTPRE	23.8099945321918	0.547065535765247	FALSE	0.516332327356648
PTGS2	23.7260266243216	0.55361070516582	FALSE	0.416474347594532
ARPC3	23.6743345470619	0.475726467772466	FALSE	0.620450914255281
CKLF	23.6604735685561	0.920618808626155	FALSE	0.427214628084502
SERPINB1	23.6545367273446	0.752662356520884	FALSE	0.498135984377774
IL2RG	23.6385647091986	0.785270169972521	FALSE	0.461299485176638
TAPBP	23.542951903498	0.871156922300097	TRUE	0.460944434581928
RBM47	23.5071313884738	0.949372436750458	TRUE	0.38123557606959
CD55	23.5007564251274	0.411232494299703	FALSE	0.572874134564175
ALPL	23.4812537083546	0.60583133397683	FALSE	0.350523699627197
SEC14L1	22.9293179883807	0.680408210312507	FALSE	0.466181430853897
ICAM1	22.9185147032124	0.861813435897163	FALSE	0.382389490502397
TMEM123	22.7591559127255	1.49709919326349	FALSE	0.335611574649388
ZCCHC6	22.5520612014046	1.15910963956338	FALSE	0.338895792650453
CXCL8	22.5405717272366	0.132760138722231	FALSE	0.67903426238239
LPCAT2	22.3986436921229	1.40523327998439	TRUE	0.282442748091603
IRF7	22.3975887989224	1.99710468564155	FALSE	0.244186046511628
SH3GLB1	22.341854855722	0.829389637114126	FALSE	0.455529913012604
CCNL1	22.2779867409214	0.508798409361204	FALSE	0.593644594354696
CYSTM1	21.9979327144827	0.577641345573388	FALSE	0.45499733712054
XRN1	21.8334945335268	1.71869368418469	TRUE	0.281821409550861
PLXNC1	21.7731602600498	0.700523383079836	FALSE	0.40236108645482
FOS	21.5732187245058	0.477090460903161	FALSE	0.699627196875555
FCGR1B	21.5352858658937	2.09929092294091	TRUE	0.189774542872359
NADK	21.387718239839	1.11159881343576	FALSE	0.322918515888514
NBN	21.3202581676527	1.35428182460656	FALSE	0.296467246582638
NAIP	21.1739541139633	0.991344097841324	FALSE	0.330108290431386
MEFV	21.1296286083406	1.40640743368925	FALSE	0.233534528670336
SERPING1	20.3938039537799	2.2966710113912	FALSE	0.173530978164388
TRIM25	20.3799666318726	1.17643014895993	TRUE	0.294958281555122
C10orf54	20.3723649403828	0.641015245316606	FALSE	0.437422332682407
FAM8A1	20.3329150820261	1.53872545691653	TRUE	0.218444878395171
TLR1	20.3139920346526	1.26332705684046	TRUE	0.249600568080952
C5AR1	20.2687709974215	0.451919765529124	FALSE	0.502130303568258
NFE2	20.1510572927173	1.26882272209713	FALSE	0.232025563642819
IQGAP1	20.147445895572	0.435609976911966	FALSE	0.576247115213918
HIST1H2AC	20.0528179638686	0.737229631676487	FALSE	0.284218001065152
ADGRG3	19.9948695016896	0.6590570852239	FALSE	0.299307651340316
ELF1	19.9316393994235	0.954408704666762	FALSE	0.406266642996627
DTX3L	19.8264194067294	1.89595633927764	TRUE	0.227232380614238
IFI44	19.774364179844	2.6007226667354	TRUE	0.181963429788745
RALB	19.7443874857702	0.999265760622522	FALSE	0.326557784484289
ABTB1	19.7274195486279	0.758540350732703	FALSE	0.376708680987041
SMAP2	19.6906838350229	0.609223848157545	FALSE	0.479318302858157
HSPA6	19.6555718133283	0.529409996973999	FALSE	0.232469376886206
NCF4	19.4473305661796	0.954832172383179	FALSE	0.331883543404935
S100A4	19.4176645265283	0.322370512955269	FALSE	0.704420379904136
TXN	19.4130804117461	0.560316624514595	FALSE	0.494940529025386
PGS1	19.3936246645822	1.1814690527658	FALSE	0.264423930410083
CCR1	19.3798003514398	1.27385318608452	FALSE	0.278270903603764
CASP1	19.360271069876	1.31700311242051	TRUE	0.303390733179478
FLOT1	19.3386713503561	0.783762047919341	FALSE	0.405023965915143
ATP6V0B	19.2910515747602	0.516960281045913	FALSE	0.513669447896325
NFKBIZ	19.1985991475871	0.438522363212252	FALSE	0.512870584058228
LINC01506	19.1121281725641	1.10311019623971	FALSE	0.205396769039588
ZDHHC18	18.9329036057113	0.882452942134036	FALSE	0.279868631279957
IFIT5	18.9191043384576	2.65583414729946	TRUE	0.153648144860643
GNG5	18.6183640284409	0.621289289892978	FALSE	0.47505769572164
STAT2	18.6139740796248	2.00332417558346	TRUE	0.22403692526185
CEACAM3	18.5579502280613	1.40121390205249	FALSE	0.176815196165454
ZCCHC2	18.5232163452666	1.94498834625563	TRUE	0.219687555476655
OAS1	18.5202610542247	2.6445750017368	TRUE	0.176282620273389
GNAI2	18.508088466866	0.44031602841769	FALSE	0.550239659151429
CLEC4A	18.45528076786	1.55918962410463	TRUE	0.222705485531688
KLF2	18.4362075456791	0.45226207995375	FALSE	0.547931830285816
BACH1	18.433545312365	1.02806333074152	TRUE	0.344487839517131
GNB2	18.4334847022831	0.638279275193716	FALSE	0.460766909284573
CD46	18.3869101342777	0.959468025164167	FALSE	0.373779513580685
TRANK1	18.2590382089167	1.77954733386579	TRUE	0.181963429788745
KCNJ2	18.2222407139511	1.77867987870454	FALSE	0.15338185691461
S100P	18.0265240136658	0.284069539065116	FALSE	0.39126575537014
MMP25	17.9517118151189	0.772277274869746	FALSE	0.258743120894728
ACTR2	17.9146299076023	0.439096033304993	FALSE	0.550150896502752
CLEC4E	17.8998519600598	0.771857205580047	FALSE	0.330729628972129
IFNAR1	17.836325169962	1.17966414254594	TRUE	0.308805254748802
PI3	17.826279486962	0.158563356409509	FALSE	0.23788389845553
AC116366.6	17.8194129928642	1.44293017225886	FALSE	0.200869873957039
ZC3HAV1	17.7645150518501	1.3011720834401	TRUE	0.311556896857802
FGL2	17.5836793450114	1.06336540420443	FALSE	0.269927214628084
LINC01272	17.5640807442512	0.560225808961726	FALSE	0.403426238238949
MAPK14	17.4013342468557	0.945019893163372	FALSE	0.307207527072608
FAS	17.3491194526542	1.76468859841755	TRUE	0.187111663412036
TNFRSF1A	17.1704015097582	1.17322538875832	TRUE	0.28705840582283
CXCR4	17.0510054671517	0.464304383281898	FALSE	0.528315284928102
HCAR2	16.9976053661244	1.28548684714978	FALSE	0.195544115036393
NUMB	16.9411005860148	0.691092814522476	FALSE	0.399786969643174
DGAT2	16.9086097564658	0.983479709309827	FALSE	0.216847150718977
P2RY14	16.7379486433136	2.92313951543633	TRUE	0.106337653115569
LSP1	16.7029369131428	0.542176539308374	FALSE	0.483933960589384
LYST	16.7021720362437	0.760403872120767	FALSE	0.389135451801882
PCBP1	16.6697216884174	0.425920688683442	FALSE	0.535771347417007
MTRNR2L8	16.5311442469336	0.267935183131564	FALSE	0.617255458902894
IRF2	16.3866912775506	1.32020316760773	TRUE	0.270015977276762
CREBRF	16.2235650670463	0.724193091878341	FALSE	0.387182673530978
NAPA	16.2085122236553	1.23771263372643	TRUE	0.295313332149831
FMNL1	16.1256463072486	0.615895703794118	FALSE	0.449139002307829
SLPI	16.0809326462529	0.63643824976845	FALSE	0.209391088230073
RASSF5	16.038949769865	0.79454178725764	FALSE	0.372448073850524
PICALM	16.0333498127896	0.747065483695468	FALSE	0.389224214450559
LRP10	15.9863682670421	0.879116457225242	FALSE	0.343511450381679
CCDC71L	15.9857677200238	1.13637919992161	FALSE	0.251642109000533
SCARF1	15.9506002217886	1.40160875752616	FALSE	0.166785016864903
CMTM6	15.8042909714162	0.604583525273609	FALSE	0.45393218533641
SCO2	15.7901460406545	1.32356511662184	TRUE	0.260962187111663
KDM6B	15.7396935277111	0.6109851469813	FALSE	0.40236108645482
CEACAM1	15.7169528080859	1.73258113097771	FALSE	0.132877685070122
DDX60	15.6751895303139	2.48217031832974	TRUE	0.147345996804545
CPD	15.5999654657357	0.50123660962883	FALSE	0.414876619918338
CYP4F3	15.4529881451382	0.516805255121393	FALSE	0.241434404402627
TLE3	15.32853469121	0.750122157555414	FALSE	0.346529380436712
LAMP2	15.284397497095	0.727839296472346	FALSE	0.382123202556364
ARID4B	15.2624519821804	0.898913533604474	TRUE	0.372359311201846
ITGAX	15.2042777400715	0.43143026377631	FALSE	0.428723593112018
CAPZA1	15.1736285245734	0.736670656197621	FALSE	0.41239126575537
CMPK2	15.0609053107888	2.76253439898387	TRUE	0.120273388957927
TIFA	14.9086021359898	2.08175623302416	TRUE	0.145748269128351
ARHGAP26	14.8906857690361	0.729037039599239	FALSE	0.337919403515001
ARPC2	14.8568729199881	0.27519034000182	FALSE	0.642464051127286
N4BP1	14.8446103505959	0.872098771569194	FALSE	0.327711698917096
PSTPIP2	14.813172527668	1.31934224151926	FALSE	0.218711166341204
CTBS	14.7885136734098	0.894001910949491	FALSE	0.315284928102255
APOL2	14.6663523055312	2.01872077707771	TRUE	0.154180720752707
CELF2	14.6324740047344	0.635109844564649	FALSE	0.43387182673531
ADGRE2	14.4364594054739	0.803450841512725	FALSE	0.285016864903249
CTD-3088G3.8	14.3944179986542	1.0202227973672	FALSE	0.15684360021303
GRINA	14.3631446206696	0.718307580183858	FALSE	0.387360198828333
CDKN2D	14.3260373666138	0.577145660729111	FALSE	0.404136339428369
OAS2	14.3142882560685	2.67866003136189	TRUE	0.148943724480739
ATG3	14.2452651294385	1.26278001456826	TRUE	0.283951713119119
ALPK1	14.1524469165664	1.13667479726489	TRUE	0.200781111308361
TRIM38	14.0728862161803	1.35316951874877	TRUE	0.264867743653471
C15orf39	14.0206428682177	0.95263584389169	FALSE	0.260873424462986
APBB1IP	13.9904574132341	0.961130252102878	FALSE	0.330552103674774
LINC01001	13.98577201097	0.864816921582721	FALSE	0.221640333747559
RTN3	13.9283283048294	0.656777273996121	FALSE	0.391887093910882
DENND3	13.9002718712019	0.64164298980217	FALSE	0.331617255458903
PSMB3	13.8291118796625	0.941688085811358	TRUE	0.358956151251553
RP11-467L13.7	13.6092633663611	0.735029203818618	FALSE	0.21365169536659
CSRNP1	13.3678017195936	0.68560937239581	FALSE	0.376353630392331
CEBPD	13.2141133726922	0.490718460658394	FALSE	0.407953133321498
BTG2	13.1354494058125	0.532890006449223	FALSE	0.436445943546955
MOB1A	13.0952467707689	0.765730574319413	TRUE	0.384608556719333
UBE2R2	12.9379729349634	0.71120736021005	FALSE	0.373424462985975
RNF19B	12.8911474362663	1.15732376993559	FALSE	0.248535416296822
IFRD1	12.8523861689185	0.752324224167038	FALSE	0.362684182496006
WARS	12.667942462985	1.62473633196638	FALSE	0.225457127640689
HELZ2	12.5454939782797	1.65418810850301	TRUE	0.149565063021481
ICAM3	12.4447324406589	0.657544210416416	FALSE	0.368453754660039
PADI2	12.4358458283461	1.07688504574337	FALSE	0.165364814486064
BCL3	12.4338043351875	0.832421441769925	FALSE	0.276406887981537
MIR4435-2HG	12.4136748736137	1.11747792568102	FALSE	0.247115213917983
SIRPB1	12.3615450144341	0.822421671207276	FALSE	0.241079353807918
ANKRD22	12.1665788505421	2.31904577568062	TRUE	0.104118586898633
CPPED1	12.0983684050579	0.835108416108158	FALSE	0.281288833658796
CDC42EP3	12.0749970911433	0.595616224731389	FALSE	0.366323451091781
CHMP5	12.0383342377477	1.42349242813843	TRUE	0.231049174507367
TSEN34	12.0173017300234	1.09079679063697	FALSE	0.223593112018463
GLRX	11.9447700974267	1.0204738206749	FALSE	0.289721285283153
JAK3	11.8587445806007	0.857865207012566	FALSE	0.260429611219599
NINJ1	11.8461390862252	0.577683345047576	FALSE	0.358068524764779
GLIPR2	11.8004489306913	0.840697848891984	FALSE	0.326113971240902
GIMAP4	11.7723323277386	1.64380813897037	FALSE	0.191549795845908
STAT3	11.6998184504644	0.687158643435856	FALSE	0.388602875909817
MSL1	11.6800688780643	0.823847715345928	FALSE	0.298952600745606
CFL1	11.6789358816324	0.163085181853023	FALSE	0.707083259364459
ETV7	11.6618385240165	2.74056418160988	TRUE	0.0854784306763714
FRAT2	11.6209500759992	0.992955262646424	FALSE	0.23025031066927
NRBF2	11.582195730513	0.980942833433434	FALSE	0.254038700514823
TRIM21	11.5655028350121	1.90996352012404	TRUE	0.128972128528315
NFIL3	11.4338024772065	0.84408595823762	FALSE	0.299928989881058
ZNFX1	11.3956727729412	1.24453273847818	TRUE	0.218001065151784
DDX3X	11.3556232021894	0.512741517969308	FALSE	0.465648854961832
HIST1H2BC	11.3205820591742	1.408539486218	FALSE	0.121959879282798
ADM	11.2998844891264	0.642717439249318	FALSE	0.242144505592047
SELPLG	11.283162457292	1.0040805272295	FALSE	0.277827090360376
TET2	11.2441956570278	0.850348314618843	FALSE	0.296644771879993
CDC42	11.2397598961619	0.336063956847109	FALSE	0.546600390555654
VNN3	11.1898620894663	0.792245902248587	FALSE	0.158086277294514
CNN2	11.1539231959337	0.693524500419543	FALSE	0.360908929522457
FLOT2	11.1424010187996	0.789508371083512	FALSE	0.298686312799574
ZBP1	11.129883632733	1.80684093594574	FALSE	0.124889046689153
QPCT	10.9844900867318	0.895721508590634	FALSE	0.223238061423753
ACAP2	10.9125707229544	0.711364868218699	FALSE	0.375110953310847
DUSP6	10.8660660641155	0.924081976473433	FALSE	0.25519261494763
BAZ2B	10.7521851301506	0.962543896830327	FALSE	0.25900940884076
CLIC1	10.7354617076508	0.404214375866955	FALSE	0.478608201668738
RASSF3	10.6715027319526	0.821659559322325	FALSE	0.287147168471507
GPR65	10.6696658551341	1.12235483743974	FALSE	0.23096041185869
RGS18	10.581985493738	0.249102997379917	FALSE	0.236907509320078
MT2A	10.5327450329043	0.995026479580107	FALSE	0.259808272678857
IL17RA	10.346740627404	0.679445578711239	FALSE	0.300372803124445
PML	10.2907185180895	2.11599385565012	TRUE	0.133676548908219
TDP2	10.2679542704419	0.687461209439362	FALSE	0.260252085922244
CTA-384D8.34	10.2608728280034	1.72669473976842	TRUE	0.103763536303923
HN1	10.1487821848639	0.95968758354286	FALSE	0.294603230960412
PYGL	10.117636491907	0.539823659885488	FALSE	0.297266110420735
PLAUR	10.0945481566762	0.120288900326754	FALSE	0.468311734422155
CDA	9.94166176386433	0.582463775096799	FALSE	0.260784661814309
PTAFR	9.90862035021374	0.795495693585172	FALSE	0.264956506302148
SLC16A3	9.90127047168757	0.607813034378161	FALSE	0.337120539676904
PREX1	9.88799478832953	0.604479747936217	FALSE	0.368276229362684
TAGLN2	9.83377404913306	0.254518915276941	FALSE	0.516598615302681
HCLS1	9.80151378225309	0.525750687552618	FALSE	0.426060713651695
ARHGAP9	9.78212285375127	0.739788500267147	FALSE	0.293715604473637
LILRA5	9.67494956052754	0.598627220999388	FALSE	0.274187821764601
TECPR2	9.64674808297409	1.00695660874015	FALSE	0.149298775075448
AP5B1	9.63814888784131	1.26127665837929	TRUE	0.162435647079709
KRT23	9.60533544350595	1.29502991854114	FALSE	0.103319723060536
LAMTOR4	9.60264870145713	0.732679445368329	FALSE	0.382478253151074
EGLN1	9.46381525087694	1.07587650341694	FALSE	0.194834013846973
TMEM140	9.42258191390389	1.1486492221756	FALSE	0.133143973016155
NFE2L2	9.39939213563295	0.720128170965885	FALSE	0.335167761406
CASP5	9.36759692181573	1.88742109191322	TRUE	0.0797976211610155
RP11-22N19.2	9.29772027042266	0.844660268808031	FALSE	0.172909639623646
RAC1	9.27359864784533	0.405629997477925	FALSE	0.475945322208415
VCPIP1	9.26816910162866	1.3830498076353	TRUE	0.176460145570744
TPM3	9.15992635748807	0.261822029969456	FALSE	0.556186756612817
DDX17	9.15880538577155	0.503160792112013	FALSE	0.425794425705663
TLR6	9.11462354280505	1.1551113822593	FALSE	0.130924906799219
PTPN6	8.87989111719232	0.787850441517858	FALSE	0.313243387182674
KPNB1	8.87477877033107	1.0887687466434	TRUE	0.273921533818569
KIAA0040	8.83214482780302	1.40066042655326	FALSE	0.147434759453222
NT5C3A	8.747500897828	1.29988673425359	FALSE	0.176371382922066
KREMEN1	8.73754409152168	0.986731410467636	FALSE	0.138114681342091
MCTP2	8.72371650749836	0.658270387117098	FALSE	0.227676193857625
MYL12B	8.63135562569724	0.348596024250291	FALSE	0.495029291674064
CPEB4	8.60407596451951	0.709403223175861	FALSE	0.300816616367832
USP32	8.55897538216568	0.794668085147619	FALSE	0.224835789099947
RP11-295G20.2	8.53416525864367	1.21191391304658	FALSE	0.135363039233091
CXCL16	8.52420919699331	0.516459098539423	FALSE	0.322297177347772
ABCA1	8.4713027744781	0.752868110483738	FALSE	0.220752707260785
HSPA1A	8.44521630947933	-0.0796965501212112	FALSE	0.288301082904314
SOCS3	8.41154903167842	0.785098231654872	FALSE	0.283330374578377
CR1	8.39009543119248	0.610686855018753	FALSE	0.221729096396236
RP6-159A1.4	8.3656029041522	0.741709857878722	FALSE	0.177081484111486
GPR27	8.34000207320985	1.17200605879906	FALSE	0.105094976034085
SAMHD1	8.32917671575113	1.15401768003258	FALSE	0.229984022723238
PHF21A	8.29970166523066	0.916504741576304	FALSE	0.223948162613172
HSD17B11	8.27812515224535	0.933075617944599	FALSE	0.269838451979407
YPEL5	8.27513988240985	0.465462972194086	FALSE	0.427835966625244
MEGF9	8.26782980120538	0.635114508559055	FALSE	0.27977986863128
NTNG2	8.14313098745415	1.2088706840995	FALSE	0.100568080951536
EGR3	8.11312311973369	0.859354659445643	FALSE	0.140688798153737
ADAM8	8.1048723549976	0.705996777879387	FALSE	0.26939463873602
RAB11FIP1	8.09577751814467	0.595321723993189	FALSE	0.340582282975324
LINC00152	7.92524376884458	1.02028509750148	FALSE	0.227587431208947
PHACTR1	7.83055732109473	0.300462618160589	FALSE	0.366856026983845
OSBPL8	7.77367063080788	0.612350604384402	FALSE	0.376264867743653
AIM2	7.72416985416012	1.81674277645578	FALSE	0.0842357535948873
B3GNT5	7.66588990283928	0.649590272251121	FALSE	0.238416474347595
FAM126B	7.62690703694156	0.667344227744211	FALSE	0.246760163323274
NEDD9	7.59190395547958	0.825533927213285	FALSE	0.197674418604651
SLC12A6	7.58970449651694	0.662628482896311	FALSE	0.267885673708503
DNAJA1	7.5894102448856	0.687492572312753	FALSE	0.355583170601811
CEP63	7.50813580448476	1.20127392704073	FALSE	0.153470619563288
ELOVL5	7.46850268573288	1.01596662834932	TRUE	0.233090715426948
WAS	7.4577770514746	0.814363672572552	FALSE	0.289721285283153
PRRG4	7.38983811218818	1.73026102434987	TRUE	0.108823007278537
MGAM	7.3793671377899	0.384319081662805	FALSE	0.181697141842713
ATP6V0E1	7.3503986911514	0.452949212363384	FALSE	0.412657553701402
VPS9D1	7.32176441566989	1.10876018829287	FALSE	0.137315817503994
NFE4	7.30500317893411	1.15672992624661	FALSE	0.0796200958636606
C16orf72	7.29906440726599	0.629751006693114	FALSE	0.335611574649388
OSM	7.28858642460831	0.506912255818456	FALSE	0.178590449139002
C20orf24	7.22510283832227	0.867746969083162	TRUE	0.295845908041896
NCOA1	7.22255999202642	0.879532590521967	FALSE	0.239037812888337
UBE2J1	7.20816972419385	0.776067423430666	FALSE	0.305698562045091
IL13RA1	7.20566405745993	1.03525266261778	FALSE	0.200337298064974
TNFAIP3	7.18330721986905	0.142032184437597	FALSE	0.525386117521747
GLT1D1	7.18199785905275	0.759923222307978	FALSE	0.159328954375999
LRRFIP1	7.11876395359489	0.33557347251204	FALSE	0.479673353452867
CRISPLD2	7.04758673444653	0.793358860856982	FALSE	0.154802059293449
DOCK5	7.03202992529583	0.517570553082648	FALSE	0.261672288301083
SHKBP1	7.02957829122116	0.691408075972862	FALSE	0.315639978696964
ECE1	7.02220635568277	0.687768834777575	FALSE	0.212409018285106
YWHAZ	6.99524921436256	0.216793663952999	FALSE	0.550505947097461
IL18RAP	6.98487035143403	0.732842246484224	FALSE	0.120539676903959
CAPZA2	6.94439147869886	0.657267801066234	FALSE	0.337741878217646
LAP3	6.89502772671633	1.52560330075213	FALSE	0.187111663412036
SHOC2	6.83726019774325	0.771288461955272	FALSE	0.291230250310669
NUB1	6.81379195493113	1.45709031139719	TRUE	0.187555476655423
HSH2D	6.79031137824336	1.51689496835973	FALSE	0.111752174684893
MYL6	6.78800385211355	0.0215238920657636	FALSE	0.748890466891532
MIR3945HG	6.78294331874489	1.18471977940944	FALSE	0.11148588673886
IER3	6.60868788231693	0.137496151292116	FALSE	0.417983312622049
CHMP2A	6.59282250341369	0.76226544676343	FALSE	0.313420912480028
TANK	6.55550622031665	0.684539316894513	FALSE	0.314486064264158
DYSF	6.54080038208543	0.686599260736745	FALSE	0.179744363571809
IL1RAP	6.5040385748736	0.700436090942113	FALSE	0.193147523522102
LINC00694	6.50220081935181	1.1592028140586	FALSE	0.0836144150541452
RP11-468E2.4	6.46812002891202	1.33201457270504	TRUE	0.114148766199183
C3AR1	6.43877061785151	1.01393769220697	FALSE	0.213119119474525
BATF2	6.3989552313114	2.79528979623024	TRUE	0.0459790520149121
SCAF11	6.38863049903351	0.692739052393459	FALSE	0.349991123735132
EVI2A	6.37906385563136	0.871595027015379	FALSE	0.250044381324339
CHSY1	6.37857722462198	1.12440649343169	FALSE	0.152227942481804
ST20	6.37453950682247	0.965849013491651	FALSE	0.138558494585478
TLR4	6.37271074044807	0.842456463750231	FALSE	0.208237173797266
WDFY3	6.34379748965647	0.681928874855361	FALSE	0.205041718444878
PDLIM7	6.28926498425665	0.632095365179863	FALSE	0.233978341913723
RGL4	6.26727665470985	0.624862984532257	FALSE	0.15755370140245
PARP8	6.23518541944363	0.872065688535034	FALSE	0.235842357535949
IGF2R	6.15930342153607	0.510303007220631	FALSE	0.324871294159418
STX11	6.14422948499233	0.883302777485311	FALSE	0.238771524942304
EIF4E3	6.1183223537988	1.02319376164651	FALSE	0.174596129948518
ASAP1	6.08813941940384	0.681261411113861	FALSE	0.281022545712764
LYSMD2	6.08076165550897	1.63340614545234	TRUE	0.151074028048997
CXCL1	6.03334245946002	0.229930833934771	FALSE	0.19634297887449
PILRA	6.02005885410913	0.731079608883835	FALSE	0.232558139534884
PPP1R3B	6.01198554491641	0.871214341045209	FALSE	0.126841824960057
ZNF117	5.97587027171801	0.954266269099562	FALSE	0.0973726255991479
DOCK8	5.96684516766773	0.793152413197063	FALSE	0.288922421445056
LPAR2	5.95991456015899	0.78120260974659	FALSE	0.155157109888159
TLR5	5.91364921666253	1.27305972950624	FALSE	0.105094976034085
PLIN5	5.88731550341756	0.79376425646603	FALSE	0.108467956683827
SIPA1L1	5.85465184561216	0.977696311698441	FALSE	0.185868986330552
AFF1	5.77304461128892	1.41441064023012	TRUE	0.145304455884964
IL4R	5.75906243972105	0.679233573200271	FALSE	0.270193502574117
AC079630.4	5.73213893718969	1.82601418436307	FALSE	0.0517486241789455
RNASET2	5.6395911756268	0.679643009308152	FALSE	0.324871294159418
NOD2	5.49895212879226	1.63870821851398	TRUE	0.0877862595419847
STAT5B	5.49452097178691	0.820859030500167	FALSE	0.208059648499911
ATHL1	5.36505582606136	0.777368933360056	FALSE	0.152582993076513
RASSF2	5.34591340801433	0.528259287829874	FALSE	0.264956506302148
CHD1	5.30019654984085	0.707642029735003	FALSE	0.302769394638736
IFI35	5.28702544322826	1.88718020993682	TRUE	0.127374400852121
BOD1L1	5.25567432831886	0.676409336292289	FALSE	0.326380259186934
TRAFD1	5.24322045786706	1.7425234297168	TRUE	0.0996804544647612
CD14	5.19958910177243	0.348721711201031	FALSE	0.300284040475768
PRKD2	5.16753559630811	1.20307658883272	FALSE	0.119385762471152
SLC45A4	5.13351275283746	0.767039697273877	FALSE	0.109621871116634
PHC2	5.1330819422359	0.607325787540994	FALSE	0.264867743653471
MBOAT2	5.10613990305724	0.890335133611976	FALSE	0.0906266642996627
LIN7A	5.04417031466297	0.965910044863321	FALSE	0.0934670690573407
REPS2	5.00231846304149	0.827603723957159	FALSE	0.0963962364636961
CHI3L1	4.84389280827139	0.828934838141502	FALSE	0.0627551926149476
ZYX	4.77183245246986	0.543886926384934	FALSE	0.331350967512871
GPR155	4.71900631498214	1.20990991212771	FALSE	0.0952423220308894
GRB2	4.68378131628848	0.474575843822355	FALSE	0.376264867743653
SQRDL	4.67479530718171	1.03191220655965	FALSE	0.219243742233268
ZNF200	4.63885444001021	1.62023983319054	TRUE	0.0606248890466892
APOL1	4.57968790105159	1.98796970265871	TRUE	0.0833481271081129
EPHB1	4.51997876883883	1.27548219930309	FALSE	0.0451801881768152
RHOA	4.48639757861246	0.122117439100817	FALSE	0.557695721640334
CDC42SE1	4.42117366479743	0.527088636291971	FALSE	0.359932540387005
ATP6V1B2	4.39807930378104	0.597718368370249	FALSE	0.276495650630215
DOCK4	4.39516799889373	0.917526797947281	FALSE	0.127995739392863
MRVI1	4.37387700210675	0.978950877532357	FALSE	0.0644416829398189
CASS4	4.36803084908823	1.09597741495226	FALSE	0.065063021480561
PAK1	4.3678533671029	1.0140834993971	FALSE	0.169891709568614
RILPL2	4.35524604732583	0.489256916099108	FALSE	0.326824072430321
PRELID1	4.32979423883408	0.798936812039823	FALSE	0.298508787502219
KCNJ2-AS1	4.29349890930014	1.61869607536062	FALSE	0.0437599857979762
CD37	4.26858253675292	0.378401121863864	FALSE	0.394549973371205
PXN	4.26009234225236	0.645209289764894	FALSE	0.219421267530623
LYZ	4.2546013041156	-0.894072487692276	FALSE	0.429611219598793
ADGRE3	4.24046904139531	0.822853152875452	FALSE	0.0687910527250133
LINC00877	4.22911924271169	1.14724533779537	FALSE	0.0771347417006923
DSC2	4.22019825166496	0.95744149155433	FALSE	0.12950470442038
PIM2	4.16347562900979	0.983393462109148	FALSE	0.12187111663412
ST3GAL4-AS1	4.15552362396938	1.19467719516884	FALSE	0.0509497603408486
RBCK1	4.1128470970444	1.34145896059424	TRUE	0.178767974436357
CEP19	4.09739920551212	1.33335294494578	FALSE	0.0618675661281733
LINC00528	4.07399161510608	0.605285390717559	FALSE	0.124445233445766
SKAP2	3.96777325646012	0.510557202084934	FALSE	0.304189597017575
NFAM1	3.90225070396678	0.935039966116905	FALSE	0.143884253506125
NUAK2	3.87537817488205	0.856680000701066	FALSE	0.092313154624534
TLR8	3.85741081189795	0.985780657996784	FALSE	0.140422510207705
GNG10	3.84837477617111	1.3013434163762	TRUE	0.0691461033197231
CTB-61M7.2	3.84400650226011	0.264166649878376	FALSE	0.273122669980472
KIAA1324	3.82875152233509	1.03391262005873	FALSE	0.0549440795313332
RASGRP4	3.82694709192641	0.885182110986331	FALSE	0.124090182851056
EHD1	3.7932128788368	0.555016522635177	FALSE	0.273655245872537
IL10RB	3.77289812060533	0.857030247721081	TRUE	0.2340671045624
LGALSL	3.76388725703394	0.817267249931085	FALSE	0.0539676903958814
OGFRL1	3.76358829311183	0.798207825970648	FALSE	0.233534528670336
RP11-134L10.1	3.71794155696038	1.4910149031497	TRUE	0.0434936978519439
GNAI3	3.69979664698452	0.516626748744089	FALSE	0.33552281200071
RP11-561P12.5	3.68999738927296	1.21559093523206	FALSE	0.041274631635008
RAB7A	3.6889471660365	0.447867404252183	FALSE	0.356470797088585
BTNL8	3.68482450063922	0.958931536466136	FALSE	0.0472217290963962
F2RL1	3.66641244030059	1.78769362684185	TRUE	0.0380791762826203
ZNF267	3.63553776352457	0.818468176713233	FALSE	0.210278714716847
RP11-531H8.2	3.61536192393176	1.16916529029933	FALSE	0.0387892774720398
TNFRSF1B	3.60814759146531	0.209746891691899	FALSE	0.412568791052725
OAZ1	3.57305643278298	-0.00213348142854158	FALSE	0.708680987040653
PTBP3	3.52291393239699	0.580604880195869	FALSE	0.33277116989171
TMCC3	3.51914775058062	0.525093570958073	FALSE	0.123735132256347
UBR2	3.50820222796528	0.91388006933362	FALSE	0.191105982602521
LACTB	3.4864811759136	0.984693010717723	TRUE	0.20983490147346
B4GALT5	3.45053280904741	0.70180358828754	FALSE	0.226966092668205
ETS2	3.43073130809695	0.38951303728247	FALSE	0.311734422155157
ATG16L2	3.39215580609987	0.704658654485606	FALSE	0.202467601633233
MMP9	3.38857705587752	-0.123044049240075	FALSE	0.16412213740458
CNBP	3.38084266704424	0.522842160871998	FALSE	0.360376353630392
PJA2	3.3673236016529	0.658389841676114	FALSE	0.302946919936091
PDCD4-AS1	3.34981276119227	1.42281832500955	TRUE	0.0491745073672998
DHRS13	3.32735491669785	1.04611835338964	FALSE	0.0644416829398189
ETV6	3.30518577069773	1.08381946035286	TRUE	0.201491212497781
TLR10	3.29092447213611	1.08170361221793	FALSE	0.0513935735842358
SLC26A8	3.23795282551156	1.46911009986811	FALSE	0.0331972306053613
NBEAL2	3.23125283032797	0.718828193686022	FALSE	0.192082371737973
TMBIM6	3.20238267813388	0.322338284674628	FALSE	0.438309959169182
LMTK2	3.20193818193923	1.03912932433	FALSE	0.0761583525652405
SLC22A4	3.18370579662263	1.10433229444127	FALSE	0.0682584768329487
CCNJL	3.14433087616554	0.732062769781296	FALSE	0.0514823362329132
USP10	3.08215976817407	0.681407099283285	FALSE	0.222705485531688
RAB33B	3.07752217423097	1.11079891821452	TRUE	0.0810402982424996
SNX20	3.03966227945344	1.4042908458684	TRUE	0.102432096573762
GBP3	3.02915118551671	2.05252097302146	TRUE	0.083969465648855
LINC01093	3.00255849463186	1.96146408786397	TRUE	0.0256524054677792
MTRF1	-3.00143038856397	-0.575259153145636	FALSE	0.00257411681164566
ERMAP	-3.00214064245356	-0.65631588006999	FALSE	0.00221906621693591
PIGU	-3.00376524166569	-1.899387038258	FALSE	0.000355050594709746
MDP1	-3.00493352199258	-0.405196240333394	FALSE	0.00213030356825848
NREP	-3.00554648973744	-1.42243958781279	FALSE	0.000976389135451802
RDH13	-3.00627475483947	-1.69217965317815	FALSE	0.000710101189419492
FCER2	-3.00636387659469	-1.18915616396662	FALSE	0.0036392685957749
MAD2L1	-3.00758581778439	-3.55350305676282	FALSE	0.000443813243387183
CYTIP	-3.00791853092208	0.453619531728568	FALSE	0.252884786082017
TMEM255B	-3.0081804571421	-0.757991195943392	FALSE	0.00177525297354873
UTP15	-3.01177580396935	-1.54472886703859	FALSE	0.000710101189419492
CENPJ	-3.01470028338416	-1.6478081955021	FALSE	0.000976389135451802
NARS2	-3.01666365749436	-1.30162770977399	FALSE	0.000532575892064619
PROSER3	-3.01982833687683	-0.0408619653674638	FALSE	0.00692348659684005
RBM45	-3.02025807022792	-3.05099049691971	FALSE	0.000355050594709746
SLC44A2	-3.02124600872571	0.486135333214899	FALSE	0.117166696254216
CLCF1	-3.02300435011378	-1.37347787584508	FALSE	0.00124267708148411
CEP41	-3.02352713561728	-2.16606921337372	FALSE	0.000532575892064619
BIN3	-3.02410571922864	0.601438699368559	FALSE	0.0766021658086277
USP25	-3.02915092245858	1.03455015457572	TRUE	0.100568080951536
RPUSD2	-3.03019031541731	-2.88231574922234	FALSE	0.00026628794603231
INTS6-AS1	-3.03057437519249	-0.149142055188639	FALSE	0.00568080951535594
ZNF507	-3.03232254082701	-0.351023726376357	FALSE	0.0065684360021303
BCL7A	-3.03332341801269	-3.89146821335367	FALSE	0.000177525297354873
PCGF6	-3.03393460196038	-3.11428173781657	FALSE	0.000355050594709746
GPR18	-3.03487783273434	-3.17451560068308	FALSE	0.000443813243387183
DUS4L	-3.03492964041439	-3.35468797003128	FALSE	0.000443813243387183
NDC1	-3.03508424930346	-3.80689749239568	FALSE	8.87626486774365e-05
PLXNA1	-3.03564645942877	-2.22513044388763	FALSE	0.00026628794603231
MTG2	-3.03584100585076	0.74839610754779	FALSE	0.0236108645481981
MLLT11	-3.03695966311391	0.19984367596219	FALSE	0.0243209657376176
CENPF	-3.0376365518746	-3.92476493919239	FALSE	0.000621338540742056
AFMID	-3.03842049169218	-3.88383088892377	FALSE	0.00026628794603231
RAD18	-3.04005657168066	-0.889536258646155	FALSE	0.0019527782709036
MLLT6	-3.04008475460965	0.725346397898516	FALSE	0.152316705130481
ZDHHC14	-3.040157840205	-3.58058128935887	FALSE	0.000177525297354873
EIF5AL1	-3.0420629912949	-0.646567440861592	FALSE	0.00381679389312977
ECHDC3	-3.04376381684811	-0.626226683573466	FALSE	0.00470442037990414
PALB2	-3.04426400898314	-2.89839544590904	FALSE	0.000177525297354873
MMP25-AS1	-3.04580272712325	-0.382914594586818	FALSE	0.00514823362329132
CBWD3	-3.04645420346577	0.474373440231156	FALSE	0.0130481093555832
CHST14	-3.04657209152239	-3.00168250101632	FALSE	0.00026628794603231
HOMER1	-3.04932565039143	0.0119413214753283	FALSE	0.00718977454287236
ZNF28	-3.04939721518253	-0.520797150121282	FALSE	0.00310669270371028
CTD-2553L13.10	-3.04942155600343	-3.88579148832969	FALSE	0.00026628794603231
ADAT2	-3.05011261400518	-1.79253704050042	FALSE	0.000798863838096929
RHOBTB2	-3.05022114638829	-1.89159347269631	FALSE	0.000355050594709746
PAK4	-3.05094290350553	-0.610880307612824	FALSE	0.00221906621693591
FILIP1L	-3.0518509026191	-Inf	FALSE	0
ZDHHC9	-3.05215225446533	-1.84433949586657	FALSE	0.000532575892064619
MECR	-3.05281709467385	-3.99519453736987	FALSE	8.87626486774365e-05
TEC	-3.05356116796765	-0.753215295876027	FALSE	0.00168649032487129
STARD8	-3.05546364845325	-0.0837764780577785	FALSE	0.00292916740635541
TREML1	-3.0564012601029	-3.18457168318286	FALSE	0.00470442037990414
NBPF9	-3.05875211625616	0.415089372180557	FALSE	0.071365169536659
POMZP3	-3.05890327921284	-0.636400091643707	FALSE	0.00346174329842003
MYADM	-3.06165063732924	0.239952525516186	FALSE	0.318036570211255
METTL7B	-3.06257575833698	-4.05713129798472	FALSE	0.000621338540742056
METTL1	-3.06275144294505	-Inf	FALSE	0
JUP	-3.06276325257082	-0.244939290158394	FALSE	0.00337298064974259
SLC25A22	-3.06437174669743	-0.514692561146465	FALSE	0.00275164210900053
TCP11L1	-3.06442223952762	-0.849085314475412	FALSE	0.00239659151429079
C17orf67	-3.06568487772811	-0.867711313621815	FALSE	0.00230782886561335
RP11-511P7.5	-3.06806582721527	-2.19748142066938	FALSE	0.000621338540742056
DPCD	-3.06975280984218	-3.48309328822165	FALSE	0.00026628794603231
KIAA1522	-3.06988253435469	-2.12702803270404	FALSE	0.000532575892064619
TXNL4B	-3.0702989325594	0.720448668024549	FALSE	0.016066039410616
POLE	-3.07092841643933	-2.54415313142722	FALSE	0.000621338540742056
THAP5	-3.07354461871011	0.81083774888786	TRUE	0.0477543049884609
DNAL4	-3.07473229280099	-0.854946292128266	FALSE	0.00239659151429079
CLDN23	-3.07656494891066	-2.93004975942376	FALSE	0.00026628794603231
MAP3K10	-3.07677779121072	-2.75817024799556	FALSE	0.000532575892064619
DPH2	-3.07751294408122	-2.65449666037477	FALSE	0.000355050594709746
KDELC2	-3.07850505239653	-2.63718870463626	FALSE	0.000443813243387183
CDK5RAP2	-3.07917761480933	0.606736678052333	FALSE	0.0887626486774365
DLG4	-3.07970761775696	-2.92856282779093	FALSE	0.000177525297354873
SPSB2	-3.08055216337695	-0.853418062771626	FALSE	0.00177525297354873
SNHG21	-3.08086626021583	-0.669613211578811	FALSE	0.0019527782709036
PEX5	-3.08266305488606	-0.646377036192199	FALSE	0.00275164210900053
ZNF3	-3.0842036596043	0.329873644880575	FALSE	0.020326646547133
ZNF777	-3.08433711426867	-2.39100832520998	FALSE	0.000355050594709746
ZNF383	-3.08460819182127	-1.22307256143963	FALSE	0.00177525297354873
LSR	-3.08497019075971	-2.86725837241676	FALSE	0.000532575892064619
MPV17L2	-3.08501516378771	-0.196392657029506	FALSE	0.00381679389312977
RP11-367G6.3	-3.08670036445914	-3.25875648809434	FALSE	0.00248535416296822
PDCD1	-3.08714606194288	-3.65861999050665	FALSE	0.000355050594709746
TMTC3	-3.08732353581779	-2.66561743214707	FALSE	0.000621338540742056
ARMC7	-3.08808026731442	0.298895235134338	FALSE	0.00932007811113084
HARS2	-3.08918818738426	0.199627780504983	FALSE	0.00594709746138825
AC011899.9	-3.09028355590362	-0.745026695739638	FALSE	0.00257411681164566
RP11-61J19.5	-3.09055452716187	-0.282109861752994	FALSE	0.00426060713651695
TTC27	-3.09253506785571	-2.26765122720279	FALSE	0.000443813243387183
GGH	-3.09298868974183	-0.220413078088475	FALSE	0.00479318302858157
VENTX	-3.09457056300875	-0.489245003439713	FALSE	0.00275164210900053
EEF2KMT	-3.09524624286928	-2.60690999041121	FALSE	0.000355050594709746
AC009948.5	-3.09544870862403	-1.02029754824166	FALSE	0.000887626486774365
CHMP2B	-3.09665239981525	0.712647331087747	FALSE	0.177081484111486
UBXN8	-3.09791205544189	-0.265605568920526	FALSE	0.00230782886561335
INTS7	-3.09804686187362	-3.71216348419754	FALSE	0.000355050594709746
CEP57L1	-3.09948012945945	-0.240714968067524	FALSE	0.00284040475767797
CPEB2	-3.10113951393596	0.644955274531485	FALSE	0.0693236286170779
PIGB	-3.10151728814374	0.414485452555845	FALSE	0.0120717202201314
FGGY	-3.10207445105125	-0.246794151335859	FALSE	0.00772235043493698
KIF9	-3.10629991161226	-0.893471584858548	FALSE	0.00346174329842003
NR2F6	-3.10671378863874	-2.27704964543946	FALSE	0.000532575892064619
DARS2	-3.10710426688451	-2.24892353891725	FALSE	0.000443813243387183
CA11	-3.10716923308297	-1.18907377721814	FALSE	0.00159772767619386
CENPH	-3.11078940165856	-2.29264165184923	FALSE	0.000532575892064619
CSAD	-3.11532073854351	0.612105828629826	FALSE	0.0592046866678502
CEP162	-3.11853408533703	0.838453504708456	FALSE	0.0166873779513581
MIS18A	-3.12014076981138	-1.30849928958994	FALSE	0.00124267708148411
PEX3	-3.12156154512858	-2.81096626200201	FALSE	0.000355050594709746
NCKIPSD	-3.12264020735605	-1.70609284966894	FALSE	0.000621338540742056
MBTPS2	-3.12564587241898	-3.98290738638905	FALSE	0.00026628794603231
RP11-365P13.5	-3.127101996706	-0.246654542515016	FALSE	0.00355050594709746
SLC37A4	-3.1279049758833	-1.98173997076434	FALSE	0.000355050594709746
RP11-325F22.2	-3.12924504934543	-0.7184804466143	FALSE	0.00390555654180721
FFAR4	-3.13105743243987	-3.20514723651376	FALSE	0.00026628794603231
SPATA5	-3.13112665370158	-3.08915942079225	FALSE	0.000355050594709746
MUTYH	-3.13225720261634	-1.5539333519585	FALSE	0.000887626486774365
CACTIN	-3.13259915014168	-1.13345736148928	FALSE	0.00168649032487129
DGCR2	-3.13420731745682	0.640671478627222	FALSE	0.0413633942836854
AC009403.2	-3.13442731776403	-0.480594660201191	FALSE	0.00319545535238772
SCML4	-3.13741445394458	0.164152676719263	FALSE	0.0120717202201314
SEPSECS-AS1	-3.1377237054747	0.087455321407572	FALSE	0.00550328421800106
SERAC1	-3.1386353765769	-0.152256657628246	FALSE	0.00532575892064619
ZWILCH	-3.13892085119606	-2.04761168169227	FALSE	0.000621338540742056
BZRAP1-AS1	-3.13949933833731	-0.664831583649913	FALSE	0.00754482513758211
ZMYND19	-3.14106341312104	-2.14763870447897	FALSE	0.000443813243387183
FANCF	-3.14201649264961	-2.21093498601101	FALSE	0.000532575892064619
ZNF687	-3.14335835259471	0.370446148229306	FALSE	0.0213917983312622
CD28	-3.14352415945615	-4.76977357793438	FALSE	0.00026628794603231
A2M-AS1	-3.14446580605983	-Inf	FALSE	0
VARS2	-3.14594581460384	-1.93863313429316	FALSE	0.00026628794603231
LDOC1L	-3.14597428371246	-3.0835582150373	FALSE	0.00026628794603231
SIRT5	-3.14741135393866	-0.0128885537258121	FALSE	0.00949760340848571
SMIM1	-3.14777783753008	-3.11431493114836	FALSE	0.000976389135451802
DPY19L3	-3.14794548348007	0.143723778375912	FALSE	0.0201491212497781
CASZ1	-3.14883630132845	0.212680033002698	FALSE	0.0101189419492278
FBXO5	-3.15014282393438	-2.59108968445057	FALSE	0.000887626486774365
C16orf74	-3.15070403608783	-1.49323824969334	FALSE	0.000976389135451802
RP11-802E16.3	-3.15162893050523	0.160609520279894	FALSE	0.0153559382211965
CEP97	-3.15313603700725	0.0690963799146784	FALSE	0.00967512870584058
TNFRSF10D	-3.15593739688181	0.441444230651032	FALSE	0.0116279069767442
DXO	-3.15749910584429	-0.0124255801038435	FALSE	0.00568080951535594
FKRP	-3.15764969595285	-0.602579063537695	FALSE	0.00239659151429079
IKBIP	-3.1587570910326	0.795638503901754	FALSE	0.0624001420202379
C4orf46	-3.16040373503547	-0.384003659483279	FALSE	0.00399431919048464
STAC	-3.16132496201184	-2.95171618106349	FALSE	0.000177525297354873
PARD6A	-3.16543810350188	-1.18001293148643	FALSE	0.00133143973016155
PROS1	-3.16562487185108	-1.89515797524685	FALSE	0.00186401562222617
DPY19L4	-3.16742043451385	-0.0461647494578887	FALSE	0.00328421800106515
INTS9	-3.16775424413284	-0.247013019743161	FALSE	0.00328421800106515
KRBOX4	-3.1679139995029	-1.03605992961325	FALSE	0.0019527782709036
PXMP2	-3.1685296311373	-3.56104099350754	FALSE	8.87626486774365e-05
NEMP1	-3.17294059927322	-2.27800804742865	FALSE	0.000621338540742056
STARD5	-3.17431230878281	-1.45143323724088	FALSE	0.000887626486774365
ZNF185	-3.17573736106774	-0.319368030716581	FALSE	0.0102077045979052
NBPF11	-3.17866397524838	-0.26140385060745	FALSE	0.00488194567725901
BICD1	-3.18051939535016	-0.971700468156694	FALSE	0.00159772767619386
FLT3	-3.18235842635359	-1.62817402456783	FALSE	0.00186401562222617
XXbac-B135H6.15	-3.18350209783641	-4.49334453347078	FALSE	8.87626486774365e-05
CEACAM21	-3.18404322889902	0.0939763759001995	FALSE	0.00754482513758211
ASB7	-3.18518354926208	0.527194117373752	FALSE	0.0187289188709391
FXYD1	-3.18660417605591	-2.61649902653127	FALSE	0.000621338540742056
DSN1	-3.18864054843295	-0.994547254128683	FALSE	0.0019527782709036
ITGAM	-3.18977656056337	0.405622858204897	FALSE	0.218888691638559
LZTFL1	-3.19094322248757	-1.38248359714681	FALSE	0.00204154091958104
S1PR2	-3.19181890568825	-2.91438621489753	FALSE	0.000443813243387183
NIFK-AS1	-3.192456136972	-0.0428932192468858	FALSE	0.00718977454287236
NOP14-AS1	-3.19698371753283	-1.43031001652492	FALSE	0.00230782886561335
CTD-3203P2.3	-3.19753959079581	0.0865331215629732	FALSE	0.0180188176815196
TPRN	-3.19911193148185	-2.41275762661919	FALSE	0.000532575892064619
ZNF680	-3.20038573425018	-0.878091397766605	FALSE	0.00168649032487129
PEX7	-3.20132784520002	-2.94596594357665	FALSE	0.000355050594709746
CDYL2	-3.20172415609394	-2.37059186987974	FALSE	0.000887626486774365
LRRC37A2	-3.2022759231944	0.0894476849460721	FALSE	0.00745606248890467
RP11-158I9.8	-3.20248552489841	-0.122230389915901	FALSE	0.00692348659684005
AC003075.4	-3.20309534728064	-3.02210042672566	FALSE	0.00026628794603231
PLK3	-3.20538743209211	0.198972928628634	FALSE	0.253062311379372
KCTD6	-3.20549723991344	-2.07092434518776	FALSE	0.000621338540742056
CDC42BPA	-3.20678004696909	-2.59592296016936	FALSE	0.000355050594709746
CHIC2	-3.20715458263426	0.847878525521354	FALSE	0.110687022900763
ZMYND15	-3.2075289634281	0.0622589089454042	FALSE	0.0137582105450027
ZFYVE16	-3.20791744761121	0.221305391226494	FALSE	0.196254216225812
CEP85	-3.21265815808084	-3.41495540613194	FALSE	0.00026628794603231
TUBE1	-3.21472086829244	-3.26578569093692	FALSE	0.000443813243387183
APBB3	-3.21635900399483	0.522859936849899	FALSE	0.0438487484466537
GEMIN2	-3.21942604929414	-3.28224603047304	FALSE	0.00026628794603231
CTC-425F1.4	-3.2208394816186	-3.37842073713461	FALSE	0.000621338540742056
RP11-212P7.2	-3.22417020474896	-0.165503215730664	FALSE	0.00665719865080774
ANAPC2	-3.22461629056265	-1.53961157645254	FALSE	0.00150896502751642
ALDH18A1	-3.22613635763412	-Inf	FALSE	0
CCRL2	-3.22713453272533	0.353613195175965	FALSE	0.0942659328954376
VILL	-3.22776904342162	-0.638307428122933	FALSE	0.00443813243387183
GLTSCR1L	-3.22789538410616	0.674177054246093	FALSE	0.0502396591514291
GORAB	-3.22996145291659	-1.71457652413978	FALSE	0.000621338540742056
GEN1	-3.23290349956417	-0.63012089378547	FALSE	0.0019527782709036
HKR1	-3.23388179907022	-1.16865597600149	FALSE	0.00150896502751642
ATF6	-3.23419494920284	0.886625812859914	FALSE	0.125865435824605
EXOC6	-3.23492907421041	0.749374940018312	FALSE	0.0784661814308539
RP11-345P4.9	-3.23500630473411	-0.406185304131075	FALSE	0.00452689508254926
EME2	-3.2352287915007	-1.19874609871943	FALSE	0.00124267708148411
CLECL1	-3.23526580068387	-5.71145021712824	FALSE	8.87626486774365e-05
WDPCP	-3.23596917351774	-2.583682879187	FALSE	0.000532575892064619
IL18R1	-3.23618870347486	-0.0445850051153798	FALSE	0.106692703710279
FDXR	-3.23648078159448	-2.39112733379136	FALSE	0.000710101189419492
CTD-2186M15.3	-3.23683448054214	-1.31032670882377	FALSE	0.00150896502751642
ZFYVE1	-3.23792654826907	0.201015026388065	FALSE	0.0139357358423575
POT1	-3.23919531878449	-0.0680447337704617	FALSE	0.00310669270371028
IKZF2	-3.23954053647943	-2.28905767013232	FALSE	0.000621338540742056
TTI2	-3.2408339304137	-0.191802541168462	FALSE	0.00381679389312977
CCL28	-3.24397386033585	-4.21509520405114	FALSE	0.00026628794603231
JAK2	-3.24508014713515	0.740630457700643	FALSE	0.0975501508965027
TSGA10	-3.24730067889372	-0.538785964679485	FALSE	0.00514823362329132
LRIG1	-3.24789478428465	-2.2263831559878	FALSE	0.000887626486774365
LIN54	-3.24865130363504	0.567496097577981	FALSE	0.0347061956328777
TBC1D31	-3.24962244009408	-2.36604366346466	FALSE	0.000798863838096929
CDKN2A	-3.2513250002261	-2.11799778933751	FALSE	0.000710101189419492
GTF2E1	-3.25141506729715	0.234206128434626	FALSE	0.00736729984022723
PTDSS2	-3.25189943213096	-1.95008480857726	FALSE	0.000887626486774365
SUCNR1	-3.25335638309771	-0.863384840181071	FALSE	0.00860997692171134
FLT1	-3.25795099404523	-0.430257276058823	FALSE	0.00683472394816261
KBTBD11	-3.25898816371286	-0.284129547510029	FALSE	0.00408308183916208
ASB16-AS1	-3.2596770560286	-0.393834517267857	FALSE	0.00390555654180721
BCKDHB	-3.2606958961813	-3.80187215125887	FALSE	0.000177525297354873
AARSD1	-3.26657568007337	-5.86725745087733	FALSE	8.87626486774365e-05
IMMP2L	-3.26708071646233	-2.76838061646867	FALSE	0.00026628794603231
SLC25A4	-3.26823418935823	-2.93047175560297	FALSE	0.000621338540742056
PER3	-3.26829629746147	-0.947850476832725	FALSE	0.0046156577312267
COPG2	-3.27216771456979	-1.76659816561956	FALSE	0.000621338540742056
USP20	-3.27300036670515	-0.737212061668694	FALSE	0.00488194567725901
NOL6	-3.27446977205565	-1.86961282527271	FALSE	0.000710101189419492
C3	-3.27585147578152	-0.452820167560338	FALSE	0.00834368897567903
SIDT1	-3.27619259754954	-3.48046258158868	FALSE	0.000355050594709746
PPOX	-3.27809220758293	-2.4468242412953	FALSE	0.000532575892064619
LXN	-3.27942687163598	0.00862144885120397	FALSE	0.00763358778625954
RP5-882C2.2	-3.28094028970508	-0.285684674072585	FALSE	0.00417184448783952
RAB30	-3.28213973538337	-2.9441724287069	FALSE	0.000532575892064619
TBCE	-3.28405571501398	-0.946909214059907	FALSE	0.00124267708148411
IFT22	-3.28413960638908	-1.85545498558356	FALSE	0.00142020237883898
CD70	-3.28462946815874	-4.26730060014751	FALSE	0.000355050594709746
NGRN	-3.28613300629108	-0.733415736103909	FALSE	0.00248535416296822
TRPM4	-3.28622517518857	-2.47640758653236	FALSE	0.000532575892064619
PIDD1	-3.28668387760385	-1.93949600483809	FALSE	0.000710101189419492
SLC25A53	-3.28738829085924	0.474234664849131	FALSE	0.0167761406000355
FOLR2	-3.28855545312521	-2.73060566801757	FALSE	0.000355050594709746
C1orf109	-3.28947989045888	-1.80173251508159	FALSE	0.000976389135451802
BPHL	-3.28975921395696	-2.99597158788857	FALSE	0.000355050594709746
LDAH	-3.2901505210234	-2.75590197095406	FALSE	0.00026628794603231
SPAG1	-3.29243023160152	-0.161406467519957	FALSE	0.00976389135451802
ELP4	-3.29295543742005	-1.10435872629707	FALSE	0.000798863838096929
TTN	-3.29641080051826	-2.45389640374519	FALSE	0.00168649032487129
AC004556.1	-3.29712450451122	-2.0428957919591	FALSE	0.000798863838096929
BTBD9	-3.29714036846581	-0.196666187132882	FALSE	0.00630214805609799
RPAP1	-3.29942600209596	-1.25958059264281	FALSE	0.00115391443280667
ZNF683	-3.30038623586538	-4.41175283696222	FALSE	0.000621338540742056
PIAS1	-3.30065639889943	0.63068915841317	FALSE	0.192437422332682
RTFDC1	-3.30068636357188	0.708283941818417	TRUE	0.191372270548553
B3GALNT2	-3.30090973377716	-1.18089671450945	FALSE	0.00124267708148411
HOMEZ	-3.30172161564303	-2.71336550330244	FALSE	0.000798863838096929
NMNAT1	-3.30247362583375	0.465086419302653	FALSE	0.0103852298952601
HIVEP1	-3.30415405723666	0.614068592147809	FALSE	0.106515178412924
FAM206A	-3.30423072759887	0.442463364136967	FALSE	0.0082549263270016
REC8	-3.30500182494854	0.76259027173952	FALSE	0.0389668027693946
ZNF611	-3.30551474298952	0.183633933732787	FALSE	0.0123380081661637
ARMCX5	-3.30693086132003	-2.48247956461697	FALSE	0.000443813243387183
IL17RC	-3.30998918129479	-3.52791986192845	FALSE	8.87626486774365e-05
RP11-629O1.2	-3.31104545113588	-0.443043781378561	FALSE	0.00532575892064619
BOLA1	-3.31482510850416	-1.61890121712666	FALSE	0.00106515178412924
DNAL1	-3.31784191647832	-2.32008895927778	FALSE	0.000887626486774365
HSD17B14	-3.31878546013723	-2.79942268020097	FALSE	0.000532575892064619
EPB42	-3.32024825245129	-1.53066966124396	FALSE	0.00284040475767797
ZNF579	-3.3219711086647	-2.16874379175397	FALSE	0.000710101189419492
ZNF548	-3.32340388631256	-1.78172344197034	FALSE	0.000976389135451802
PSEN2	-3.3236503921484	-2.32396740775177	FALSE	0.000355050594709746
QSOX2	-3.32435713291892	-1.01952946473453	FALSE	0.00186401562222617
SPATA2	-3.32547994144366	0.223347155820022	FALSE	0.0143795490857447
AIFM2	-3.32680662953906	-3.28177079655793	FALSE	0.00026628794603231
MPP6	-3.32689669926069	-1.00175929745901	FALSE	0.00275164210900053
GEMIN5	-3.32866701061559	-2.311875070486	FALSE	0.000443813243387183
SLC35E4	-3.32904018310956	-1.74900903382195	FALSE	0.00124267708148411
GLYCTK	-3.32945220239006	-0.319712650192941	FALSE	0.00532575892064619
WDYHV1	-3.32951984754421	-2.87205241744141	FALSE	0.00026628794603231
PGAP2	-3.33127221359468	0.203383146760864	FALSE	0.00798863838096929
SLC41A1	-3.33143195616326	-2.75234390478378	FALSE	0.000443813243387183
CHEK1	-3.33444352355987	-1.68024908617074	FALSE	0.00124267708148411
DEFB1	-3.33451655215374	-2.99251990544641	FALSE	0.000355050594709746
PRIM1	-3.33471234208392	-1.68969307867158	FALSE	0.00115391443280667
ACSF2	-3.33503042545257	-0.893806507727982	FALSE	0.00106515178412924
RCBTB2	-3.3361374679243	0.932825271191009	FALSE	0.0647967335345287
STK35	-3.33737703644327	0.0920643104734236	FALSE	0.0102964672465826
TM7SF2	-3.33873818809613	-2.81485085972717	FALSE	0.000621338540742056
IFT80	-3.33994322954766	-0.857659054380569	FALSE	0.00257411681164566
FLVCR1	-3.34029357143079	0.218855279028265	FALSE	0.00807740102964672
CTTN	-3.34063621413475	-4.1503526213519	FALSE	0.00106515178412924
FOSL1	-3.34140513317059	-0.0869496473315952	FALSE	0.0072785371915498
UCK2	-3.34483241173341	-3.40482248810092	FALSE	0.000177525297354873
CLIC2	-3.3452549227876	-0.156945470746788	FALSE	0.00399431919048464
AC079767.4	-3.34535963198576	-1.25381333263708	FALSE	0.00505947097461388
SLC6A8	-3.34665940249827	-2.28740128853167	FALSE	0.00133143973016155
RGS16	-3.34725060212204	-2.914985928384	FALSE	0.00115391443280667
KLRC1	-3.34759422619075	-5.17605656900665	FALSE	0.00026628794603231
ZNF557	-3.34841843843996	0.242725029778597	FALSE	0.00869873957038878
CLPB	-3.35035147389365	-2.97115730354708	FALSE	0.000443813243387183
LINC00662	-3.35087694314925	-1.69018936905517	FALSE	0.000887626486774365
ICA1	-3.35177246851032	-1.82476562445862	FALSE	0.000710101189419492
ZKSCAN8	-3.35229023118933	-0.830395117222121	FALSE	0.00221906621693591
TACC3	-3.35271718564205	0.628932093264317	FALSE	0.0723415586721108
NDUFB6	-3.35284024584682	0.980973361036537	FALSE	0.127196875554767
CYP51A1	-3.35317241377453	-2.39111773565	FALSE	0.000710101189419492
PYCARD-AS1	-3.35633501767958	-0.414839404628398	FALSE	0.00479318302858157
RP11-156K23.3	-3.35716184087969	-0.361042031707048	FALSE	0.00576957216403338
CD101	-3.35931244275051	-3.72917466688072	FALSE	0.00026628794603231
XCL2	-3.36020697832525	-6.61765629235922	FALSE	8.87626486774365e-05
RAB27B	-3.36258268985372	-3.89251697061568	FALSE	0.00115391443280667
CCL3L3	-3.36371176149017	0.118497798345002	FALSE	0.130836144150541
ZSCAN29	-3.36522862828967	-0.101719641098263	FALSE	0.00479318302858157
PAQR8	-3.36843055748089	-1.86353481250867	FALSE	0.000710101189419492
UGGT2	-3.36981673188653	-0.304536286212562	FALSE	0.00230782886561335
TTI1	-3.37187294083312	-0.372399053148095	FALSE	0.00390555654180721
GMIP	-3.37574682294568	0.688610254552421	FALSE	0.123291319012959
HAUS8	-3.37595238046689	-0.445947243691491	FALSE	0.00390555654180721
GNA11	-3.3760349032469	-4.04495716685248	FALSE	0.000177525297354873
GPR157	-3.37610296085424	-0.580903594543468	FALSE	0.00372803124445233
AXL	-3.38156128961884	-3.08453528778025	FALSE	0.000443813243387183
TMEM191C	-3.38380621338536	-1.70581706351252	FALSE	0.000798863838096929
PKP4	-3.3882294410685	-0.807394839880486	FALSE	0.00390555654180721
SDHAF3	-3.39020732820781	0.916156400853194	FALSE	0.0381679389312977
HIP1R	-3.3916929356881	-1.92107891134165	FALSE	0.000976389135451802
TRUB1	-3.39278122523808	-2.64079096452199	FALSE	0.000355050594709746
ACPP	-3.39300542019037	-0.423402057931595	FALSE	0.00745606248890467
RP11-386G11.5	-3.39387802171355	-0.180888041001185	FALSE	0.00905379016509853
PYGO2	-3.39415646287135	-0.621477057650372	FALSE	0.00328421800106515
SPATA6	-3.39429505783975	-0.613422467565643	FALSE	0.00390555654180721
TM6SF1	-3.39742360985903	0.656008949038753	FALSE	0.0579620095863661
MIR762HG	-3.39782838861326	-2.31916526612842	FALSE	0.000710101189419492
HS3ST1	-3.40003055833409	-2.23385773472267	FALSE	0.000532575892064619
URB1	-3.40041700068062	-3.58106882419559	FALSE	0.000177525297354873
COA7	-3.40241383159832	-1.71775833959364	FALSE	0.000887626486774365
ENO2	-3.40337192302188	-3.84565887962744	FALSE	0.000443813243387183
ZCCHC24	-3.40354970422114	-0.742472232555293	FALSE	0.00310669270371028
NEK8	-3.40522420510154	-0.878387994563379	FALSE	0.0019527782709036
FKBP14	-3.40601731289261	-2.12147800491396	FALSE	0.000710101189419492
CERS4	-3.40615477234868	0.0905888182299588	FALSE	0.0101189419492278
ANKMY1	-3.40867553547965	-0.916163624912267	FALSE	0.00177525297354873
HAUS4	-3.41234955650424	0.496806556385616	FALSE	0.017486241789455
AGO4	-3.41238139126112	0.531429187568121	FALSE	0.132700159772768
DEPDC5	-3.41463730137378	-1.56122107612671	FALSE	0.00115391443280667
CTB-55O6.12	-3.41530154726889	-0.961555471109401	FALSE	0.00221906621693591
AHDC1	-3.41830633168308	-0.761050782477913	FALSE	0.00284040475767797
C1orf54	-3.41838807378964	-2.54083524918633	FALSE	0.000798863838096929
YWHAB	-3.41947912959781	0.261739155824667	FALSE	0.376797443635718
OSBPL7	-3.42006407361153	-2.44032738666591	FALSE	0.000887626486774365
AGAP2	-3.42139958345794	-0.0577751415622627	FALSE	0.0166873779513581
IFT122	-3.42376131541475	-1.09225512686082	FALSE	0.00150896502751642
TANGO6	-3.42721521144176	-2.52914563625563	FALSE	0.000621338540742056
TMTC2	-3.42766463386222	-0.89531978928294	FALSE	0.00150896502751642
RPP25	-3.4284812913775	-2.62177033385838	FALSE	0.00026628794603231
INADL	-3.4286837187718	-2.62961989086024	FALSE	0.000798863838096929
METTL4	-3.42880206496121	0.756855446901391	FALSE	0.0155334635185514
SPATC1L	-3.4298334426798	-2.38376953053758	FALSE	0.00026628794603231
USP31	-3.43222823826965	-2.05399093815609	FALSE	0.000710101189419492
SLC7A11	-3.43269035350509	-0.600263652499539	FALSE	0.0117166696254216
C7orf43	-3.43316812870423	0.30773272776994	FALSE	0.0172199538434227
IPO11	-3.43323647066421	-0.179821074963877	FALSE	0.0260962187111663
GMDS-AS1	-3.43574413836973	-0.145806121706276	FALSE	0.00639091070477543
ZBTB37	-3.43608506927439	0.340476856230773	FALSE	0.0356825847683295
SOCS7	-3.43646627005867	-1.55293997863848	FALSE	0.00142020237883898
FAM118B	-3.43946108733945	-0.909579960165098	FALSE	0.00159772767619386
PARP2	-3.4398056906812	-2.126324173112	FALSE	0.000443813243387183
GNG11	-3.43993700033537	-3.62532260658088	FALSE	0.00878750221906622
LRP8	-3.44262828291176	-2.14181614801701	FALSE	0.000710101189419492
DNAJC27	-3.44662963597615	-0.0107547094966911	FALSE	0.00745606248890467
ZFP62	-3.44784918227797	-1.13911330749112	FALSE	0.00213030356825848
TIPIN	-3.44982313469475	-1.47287276114217	FALSE	0.000887626486774365
SH3PXD2A	-3.45210213843267	-1.09894779673014	FALSE	0.00124267708148411
ARHGAP22	-3.45256479183538	-2.44691110670993	FALSE	0.000621338540742056
TIMM8A	-3.45348190936814	-1.24550972009848	FALSE	0.00150896502751642
CAD	-3.45512705090113	-0.605481099831918	FALSE	0.00221906621693591
MYL9	-3.45577620257299	-3.13548175424528	FALSE	0.00639091070477543
ETAA1	-3.45655838016611	-2.89039790707121	FALSE	0.000355050594709746
KB-1507C5.4	-3.45657939828199	-0.222252082463188	FALSE	0.0290253861175217
MID1IP1	-3.45734893830174	0.64908793360338	FALSE	0.140156222261672
MACC1	-3.45748351539887	-2.23285875892869	FALSE	0.00142020237883898
LZTR1	-3.45849029398878	-1.89788739792024	FALSE	0.000798863838096929
CNNM3	-3.45852452358409	-0.858971998400213	FALSE	0.00319545535238772
ZNF836	-3.460019047231	-0.165971629719135	FALSE	0.00426060713651695
PLEKHA5	-3.46064800559878	-3.09128981832722	FALSE	0.000355050594709746
TASP1	-3.46162384122168	-1.43495733247216	FALSE	0.000710101189419492
HSD17B8	-3.46198998347	-2.91062513078133	FALSE	0.000355050594709746
KLHDC8B	-3.4623244207228	-0.197773816186832	FALSE	0.019527782709036
MAPKBP1	-3.46354087338861	-0.776558973495225	FALSE	0.00275164210900053
EDC3	-3.46529373205546	-1.10182111515603	FALSE	0.00159772767619386
URB1-AS1	-3.46577427170536	-1.60421650536804	FALSE	0.00124267708148411
KIF1BP	-3.4660525252342	-0.0758845910782089	FALSE	0.00417184448783952
TRMT5	-3.46791058708338	-3.65534569897231	FALSE	0.00026628794603231
CYB561	-3.46879800017703	0.381246994792143	FALSE	0.00612462275874312
TMEM104	-3.47159927329837	-0.692450517136733	FALSE	0.00221906621693591
SDPR	-3.47317090050911	-2.86731722038452	FALSE	0.0124267708148411
AP4M1	-3.4755992307513	-0.505769717229343	FALSE	0.0019527782709036
AACS	-3.47838630200734	-1.40637315752912	FALSE	0.00115391443280667
FPGT	-3.4788013526293	-0.22246288836106	FALSE	0.00310669270371028
IL15RA	-3.4794944960861	0.782034099399439	FALSE	0.0126930587608734
PASK	-3.48068180385911	-2.43958643104781	FALSE	0.000710101189419492
ZNF90	-3.48293235469634	-1.96091692623608	FALSE	0.00106515178412924
HIC1	-3.4840743078375	-0.723844052034387	FALSE	0.00576957216403338
SLFN12	-3.48445330859223	0.741083869680134	FALSE	0.0110065684360021
DFNA5	-3.48507064927846	-1.94459105462594	FALSE	0.000621338540742056
ARRDC1-AS1	-3.48554719182098	-1.71328663344569	FALSE	0.000798863838096929
AP4B1	-3.48781951382302	-0.729913261847036	FALSE	0.00301793005503284
C15orf48	-3.48964037303896	0.054698913729113	FALSE	0.149121249778093
PELI3	-3.49114092570956	-1.34210772396825	FALSE	0.00133143973016155
TTYH2	-3.49242466257189	-1.71722365532107	FALSE	0.000887626486774365
TIMM10	-3.49248333207354	1.54989010717818	FALSE	0.0653293094265933
NT5DC2	-3.49460619615655	-2.29845098237682	FALSE	0.000621338540742056
RTN1	-3.49512205570837	-1.61671502076381	FALSE	0.00106515178412924
SLC2A13	-3.49518839784461	-1.35258363240672	FALSE	0.00133143973016155
FABP4	-3.49721484242072	-4.79101025267507	FALSE	0.000976389135451802
DNASE1	-3.49842727316369	0.132494084996032	FALSE	0.0120717202201314
EXOSC4	-3.50016844771103	0.464428076495803	FALSE	0.0698562045091426
TMEM135	-3.50818270983505	-1.74906781706841	FALSE	0.000976389135451802
FAM149B1	-3.50980206625009	-0.506931713258604	FALSE	0.00292916740635541
GATB	-3.51166431786199	-4.04346025017992	FALSE	0.000177525297354873
ZNF740	-3.51390921894152	-0.942508379029039	FALSE	0.00213030356825848
ZNF768	-3.5157894432174	-0.330609713655663	FALSE	0.00284040475767797
WDR34	-3.51812331577481	-1.62800950967113	FALSE	0.00106515178412924
FGFRL1	-3.51889789214454	-2.13811322737351	FALSE	0.000621338540742056
GLTSCR1	-3.52129474526194	0.165671692274449	FALSE	0.00914255281377596
ZNF699	-3.52185334193519	-0.40741543580619	FALSE	0.00603586011006568
VAV2	-3.52244605919791	-3.51360932667576	FALSE	0.000177525297354873
FAM189B	-3.52574284959727	-1.00279854414543	FALSE	0.00221906621693591
EPS8L2	-3.52578521151564	-2.6485163699137	FALSE	0.000887626486774365
SCARB1	-3.52706150292315	-1.60817255940839	FALSE	0.000887626486774365
ZNF814	-3.52966334896618	-0.583320653731384	FALSE	0.00541452156932363
EFHC1	-3.52973345033563	-1.60769049544983	FALSE	0.00213030356825848
TMEM220	-3.53011692182188	-2.80235277807475	FALSE	0.000355050594709746
ZMYM1	-3.53017361016805	-1.41786191452717	FALSE	0.00133143973016155
DHX35	-3.53195904044742	-2.94369036693717	FALSE	0.000443813243387183
SS18L1	-3.53378620309912	-0.0897115213900248	FALSE	0.0072785371915498
RIMKLB	-3.53388798595498	-1.10848830448333	FALSE	0.00284040475767797
NAALADL1	-3.53461049649245	-3.56099467142368	FALSE	0.000177525297354873
GPATCH1	-3.53705067477654	-0.975553580087258	FALSE	0.00239659151429079
MTA3	-3.53870169425745	-4.16813773279797	FALSE	0.000177525297354873
ITPR3	-3.53879349950881	-3.51740074080445	FALSE	0.000443813243387183
PLCD1	-3.53985962052359	-1.43631494528765	FALSE	0.00159772767619386
SLC26A6	-3.54052101847668	-0.948007504113207	FALSE	0.00310669270371028
SLC35A2	-3.54058019112484	0.623249909785078	FALSE	0.0234333392508432
ARID5A	-3.54302306565952	0.725737437411518	FALSE	0.156754837564353
RINT1	-3.54413072148538	-1.26355768677061	FALSE	0.00150896502751642
ANGEL1	-3.54503127312776	-3.34676853467115	FALSE	0.00026628794603231
STAG3	-3.54519214417606	-1.20639707117223	FALSE	0.00275164210900053
BTN2A2	-3.54596860288124	0.8761542161803	FALSE	0.0279602343333925
BLM	-3.54673005304188	-1.97190623219572	FALSE	0.00159772767619386
CST7	-3.54891364771277	-0.0632451404071193	FALSE	0.260340848570921
DCLRE1B	-3.55000644499778	-2.0417561950772	FALSE	0.000621338540742056
LINC00926	-3.55060629934347	-0.793971552291412	FALSE	0.00550328421800106
SLC41A2	-3.55226074500665	-2.73648649190461	FALSE	0.000443813243387183
S1PR3	-3.552424186918	-2.09874363349186	FALSE	0.00159772767619386
PRR3	-3.55259521501772	0.089130969517262	FALSE	0.00807740102964672
PPP2R5B	-3.55339385086709	-0.680791891987742	FALSE	0.00284040475767797
ZNF783	-3.55623921090025	-1.15433773499892	FALSE	0.000976389135451802
MFSD8	-3.55790523918102	-0.264208865501796	FALSE	0.0026628794603231
KIFC2	-3.5604094152757	-0.497988886212309	FALSE	0.00328421800106515
PRC1	-3.56062195418997	-0.729158931296139	FALSE	0.00310669270371028
TMEM185B	-3.56299165909649	0.377800685346048	FALSE	0.0218356115746494
PROCR	-3.5642806784225	-2.09079230249946	FALSE	0.000798863838096929
CARF	-3.56452087856327	-3.20948216508281	FALSE	0.000443813243387183
GPX3	-3.56548808658181	-1.221472772019	FALSE	0.00159772767619386
FAM135A	-3.56560295702211	-1.70865802482737	FALSE	0.00106515178412924
NME7	-3.56847858173939	-1.05370869968868	FALSE	0.00239659151429079
WWC2	-3.56848428843704	-3.59853768382442	FALSE	0.000177525297354873
WARS2	-3.56940980455534	-3.46461075008419	FALSE	0.00026628794603231
IDUA	-3.56981518690698	-1.18997779065371	FALSE	0.00106515178412924
CDADC1	-3.57178493748138	0.503618033030168	FALSE	0.0445588496360731
FAM114A1	-3.57353232583073	-0.919372074305969	FALSE	0.00239659151429079
TTPAL	-3.57416228494034	-0.0648178441998617	FALSE	0.0271613704952956
CLSTN3	-3.57476611945333	-0.168249015466793	FALSE	0.0116279069767442
RAB5A	-3.57478245339938	0.662992809173837	FALSE	0.171933250488195
KATNAL1	-3.57534227557287	-3.17643966709835	FALSE	0.000443813243387183
PXMP4	-3.57662994594051	-4.20773058996738	FALSE	0.000177525297354873
MTFMT	-3.57992789058232	0.326828928492398	FALSE	0.00887626486774365
PIAS3	-3.58134983094316	-1.25759123538414	FALSE	0.0019527782709036
MAGEH1	-3.58682106123278	-2.13251289916029	FALSE	0.000621338540742056
AHCYL2	-3.58894779856828	-1.52160117103438	FALSE	0.00150896502751642
FOCAD	-3.58899611434932	-0.264219305723049	FALSE	0.00346174329842003
PF4	-3.59041701780277	-3.39282085574374	FALSE	0.0205041718444878
PRMT3	-3.59111450066944	-1.13105834305016	FALSE	0.00213030356825848
IPCEF1	-3.59145152279131	0.324176185994517	FALSE	0.0324871294159418
LENG9	-3.59326945486569	-0.372160965372499	FALSE	0.00470442037990414
PCYOX1L	-3.59375442986886	-2.70713133974618	FALSE	0.00026628794603231
PTGIR	-3.59677691523153	-2.20255573519881	FALSE	0.00142020237883898
MTFR1	-3.60100093482267	-1.77739598970854	FALSE	0.000710101189419492
KIAA0226L	-3.60305346991098	0.0466365522630392	FALSE	0.0419847328244275
TCEANC2	-3.60422484113668	-0.622606145520893	FALSE	0.0046156577312267
OSBPL10	-3.60449507543494	-1.70151948815601	FALSE	0.00106515178412924
OSTF1	-3.60612680362805	0.640784472982051	FALSE	0.239925439375111
NQO1	-3.6082452160577	-3.27861512471058	FALSE	0.000710101189419492
RP11-356N1.2	-3.60892211585454	0.0368079037864213	FALSE	0.00301793005503284
RAB3IP	-3.60963943930976	0.192085254234097	FALSE	0.015444700869874
C14orf169	-3.61224811850168	-3.0907956563812	FALSE	0.000355050594709746
FBXO30	-3.61426640267857	0.13285164920199	FALSE	0.00958636605716315
MTFP1	-3.61449035709087	-4.31950825989871	FALSE	0.000177525297354873
CBX7	-3.61501090839044	0.34091678882754	FALSE	0.0182851056275519
PIGM	-3.61669642829635	-1.64030929411099	FALSE	0.00106515178412924
FCHSD1	-3.61770195435879	0.386514661642288	FALSE	0.0184626309249068
BCAS3	-3.61787454357967	0.267933794365014	FALSE	0.0148233623291319
NCOA5	-3.62141832129252	-0.758179915334063	FALSE	0.00257411681164566
ATP5EP2	-3.62323177654555	0.496087621122873	FALSE	0.0157109888159063
RAB42	-3.62391822950614	-2.93954124242132	FALSE	0.000177525297354873
IRF2BP1	-3.62509861922029	-1.01445960907199	FALSE	0.00177525297354873
CTD-2544N14.3	-3.62566829250577	-0.641384319167416	FALSE	0.00541452156932363
GRK5	-3.62572608090415	-0.123504390286135	FALSE	0.0106515178412924
ZNF516	-3.62659101825413	0.42712494334473	FALSE	0.0552103674773655
ERF	-3.62691071309613	0.255941387995798	FALSE	0.032930942659329
ACOX3	-3.62774719238842	-0.723513722763098	FALSE	0.00177525297354873
RP11-20D14.6	-3.62984569117035	-6.32556910738355	FALSE	0.000355050594709746
GPR34	-3.63249991752432	-5.06107999834321	FALSE	8.87626486774365e-05
SDR42E2	-3.63474205183278	0.371384128051473	FALSE	0.0173087164921001
PRKAB1	-3.63797258954613	0.220903259618474	FALSE	0.00967512870584058
CCDC28B	-3.63902454947193	-1.15944671711713	FALSE	0.00275164210900053
NLRP12	-3.63938386924257	0.157776086006374	FALSE	0.0414521569323629
SAP25	-3.64024490485234	0.335470029408513	FALSE	0.0313332149831351
SLC22A15	-3.64046439871967	0.298254875738535	FALSE	0.0236996271968756
SPRY2	-3.64061091163753	-2.95499297321756	FALSE	0.000355050594709746
CXorf23	-3.64092972566349	0.297198265690898	FALSE	0.0231670513048109
LINC00649	-3.6420411756127	-3.33401228614196	FALSE	0.000355050594709746
HES6	-3.64333479545082	-2.34444576752837	FALSE	0.000621338540742056
ADORA2B	-3.6442018762678	-3.1089910803548	FALSE	0.000177525297354873
CXCL5	-3.64523071538762	-4.21502056270216	FALSE	0.00292916740635541
ZNF276	-3.64755876316783	0.697570096556277	FALSE	0.0898278004615658
BTN3A3	-3.65056149646148	1.0728333297351	FALSE	0.0276939463873602
KBTBD3	-3.65128168425292	-1.32682125563086	FALSE	0.00142020237883898
CHD7	-3.65247362425407	0.428771054420941	FALSE	0.0681697141842713
RP1-313I6.12	-3.65360902916945	0.118926385825265	FALSE	0.0112728563820344
FHIT	-3.65376090394682	-3.34896097050306	FALSE	0.000443813243387183
ELAC1	-3.65548182177091	-2.74397783072744	FALSE	0.000355050594709746
RRM2B	-3.65585493878895	0.749489927148264	FALSE	0.0570743830995917
TFB1M	-3.65590592466921	-1.9583567978281	FALSE	0.000532575892064619
UBL7-AS1	-3.65645071408398	-0.851605979726745	FALSE	0.00248535416296822
CHCHD4	-3.65645401526058	-0.570383194094372	FALSE	0.00168649032487129
GPR89A	-3.65728066114951	-2.33512898181494	FALSE	0.000798863838096929
ZSCAN18	-3.65889712586803	-0.999297207482684	FALSE	0.00177525297354873
LRRC45	-3.65998417127806	-2.39824994622887	FALSE	0.000532575892064619
ABCA2	-3.66225084896808	-0.201059160682379	FALSE	0.0102077045979052
LRSAM1	-3.66300847665658	-0.362337005362584	FALSE	0.00452689508254926
SPECC1L	-3.66304069927873	0.319468740590782	FALSE	0.0092313154624534
ZNF738	-3.66786295580295	-1.09315986311553	FALSE	0.00390555654180721
LZTS2	-3.67033386646156	-2.32398619751574	FALSE	0.000355050594709746
SLC25A17	-3.67072933760331	-1.66291088896853	FALSE	0.000798863838096929
IRAK2	-3.67096097405973	0.0594132230200737	FALSE	0.0695011539144328
NCK1-AS1	-3.67152824895575	-1.63690046362814	FALSE	0.00177525297354873
CROT	-3.67243959888631	-1.02659621421449	FALSE	0.000976389135451802
RBBP9	-3.67361199026164	-2.3933390099005	FALSE	0.00106515178412924
ARIH2OS	-3.67644678791405	-0.491727495058116	FALSE	0.00497070832593645
BACE1	-3.67710134314686	-4.65171720727696	FALSE	8.87626486774365e-05
TOPORS	-3.67738222402455	0.926289399399638	FALSE	0.098615302680632
FBXO46	-3.6778878579527	-0.0158721940319033	FALSE	0.00798863838096929
ICA1L	-3.67849384475442	-2.24289507058554	FALSE	0.000887626486774365
PNPLA4	-3.68045553424481	-4.33763890056676	FALSE	0.00026628794603231
PIGN	-3.68050676602714	-1.16321897703779	FALSE	0.00150896502751642
ZNF746	-3.68122679911247	0.356650999742141	FALSE	0.0358601100656844
DAPL1	-3.68123873854272	-1.52544573541493	FALSE	0.00115391443280667
SMAGP	-3.6813579917944	-1.09674291231298	FALSE	0.0026628794603231
ZNF268	-3.68488582014387	-0.74185456473867	FALSE	0.0019527782709036
APBA3	-3.68586664819092	-0.00914135535037097	FALSE	0.00994141665187289
NIF3L1	-3.68611925860935	-2.1559056440869	FALSE	0.000710101189419492
FEN1	-3.68833123040727	-1.91820890127619	FALSE	0.000798863838096929
XXbac-BPGBPG55C20.2	-3.68927310275642	-4.9163768000469	FALSE	8.87626486774365e-05
ANKRD42	-3.68937587263361	0.28969655875888	FALSE	0.0163323273566483
NCALD	-3.69109284897887	-3.2687119315859	FALSE	0.00026628794603231
TCTN1	-3.69181930303822	-1.05938390504053	FALSE	0.00248535416296822
MS4A1	-3.69289200995601	-2.07121852189702	FALSE	0.00488194567725901
PPP1R16A	-3.69752160403614	-1.70778187893328	FALSE	0.00142020237883898
LIG4	-3.69768720530282	0.364253752427887	FALSE	0.0142907864370673
BTRC	-3.69820861940391	-1.61557889194218	FALSE	0.00124267708148411
NUP50-AS1	-3.69835241751838	-0.162985075766366	FALSE	0.00710101189419492
SLC25A42	-3.69929039288732	-3.77805815122506	FALSE	0.000532575892064619
INTS5	-3.69938887989834	-0.438995551699298	FALSE	0.00355050594709746
ZMYM3	-3.69961493794665	-2.08845780756625	FALSE	0.000710101189419492
DCUN1D4	-3.70054986612284	-0.765116558487327	FALSE	0.00230782886561335
C11orf49	-3.70054986612284	-3.74412646564026	FALSE	0.00026628794603231
CRIM1	-3.70196359517745	-4.42705409739443	FALSE	0.00026628794603231
FASTKD3	-3.70273371385654	-1.73745554319812	FALSE	0.000887626486774365
SLC16A5	-3.70487467659635	0.190041274042275	FALSE	0.0153559382211965
BBS4	-3.70638866147586	-0.509495726281601	FALSE	0.00346174329842003
SLC2A8	-3.70864686669873	-Inf	FALSE	0
PIGL	-3.70869767579005	-3.06321137925233	FALSE	0.000532575892064619
MTG1	-3.71130969505073	-2.50123815242845	FALSE	0.000798863838096929
CRACR2A	-3.71223363153765	0.000893764417158494	FALSE	0.0133143973016155
TRDMT1	-3.71234246561568	-0.2227204023139	FALSE	0.0072785371915498
HIF1A-AS2	-3.71383871663697	-1.54573362510635	FALSE	0.00718977454287236
NFS1	-3.71448945301209	-0.316362262873103	FALSE	0.0026628794603231
NMT2	-3.71498171863876	-2.29633972032676	FALSE	0.000887626486774365
TAB1	-3.71583358728624	-2.97229732599624	FALSE	0.000177525297354873
JHDM1D-AS1	-3.71636724446999	-0.964525035106144	FALSE	0.00355050594709746
THAP3	-3.71915257151376	-0.999820973147797	FALSE	0.00213030356825848
KIF1B	-3.72187546539964	0.425398846500686	FALSE	0.161192969998225
MTERF3	-3.72711034864482	-2.62347382765726	FALSE	0.000355050594709746
ATP7A	-3.72963069816674	0.550797048774202	FALSE	0.0267175572519084
RIN1	-3.73020281107161	-1.8853086681542	FALSE	0.000798863838096929
MGEA5	-3.73240939843467	0.4391897076889	FALSE	0.266021658086277
LRIF1	-3.73481769511084	0.683294926437627	FALSE	0.0359488727143618
C11orf74	-3.73528612010658	-3.32504392806675	FALSE	0.000355050594709746
PMEPA1	-3.73626400325084	-5.68811656916681	FALSE	0.000177525297354873
NUSAP1	-3.73672711812527	-1.09745923189475	FALSE	0.0036392685957749
FBXO4	-3.73765390962667	-2.14127270827208	FALSE	0.000710101189419492
P2RX5	-3.73992086135528	-3.3694896311343	FALSE	0.000532575892064619
C5orf28	-3.74142745227351	-1.67684433476748	FALSE	0.000710101189419492
ME1	-3.74196095421474	-2.66264957389969	FALSE	0.000355050594709746
ELF2	-3.74249244543094	0.485397457725849	FALSE	0.201402449849103
TNFAIP1	-3.74253254912608	-0.26723052225279	FALSE	0.00390555654180721
PLEKHA8	-3.7446406599245	-1.85510318121977	FALSE	0.000887626486774365
LRRCC1	-3.74556549538934	-4.50302730668867	FALSE	0.000177525297354873
CTA-363E6.6	-3.74599649299101	-4.5140288955885	FALSE	0.000710101189419492
MAT2B	-3.74727425250011	1.05118347060868	TRUE	0.117699272146281
ALKBH6	-3.74935096144525	-1.14359209375043	FALSE	0.00230782886561335
GTPBP3	-3.74962724182201	-2.75670023460108	FALSE	0.000532575892064619
AFF3	-3.75439459686557	-2.79572374753763	FALSE	0.000798863838096929
PRR12	-3.75453156685524	-2.79854600166064	FALSE	0.000532575892064619
GTF2H2	-3.75567046898993	0.811896402705665	FALSE	0.0356825847683295
RIPK3	-3.75781599979954	0.118500584482084	FALSE	0.011184093733357
TMEM62	-3.75951265211112	0.179120487857013	FALSE	0.0055920468666785
KBTBD4	-3.75975846199537	0.101813317384137	FALSE	0.00665719865080774
RP11-47L3.1	-3.76036849913294	-2.67884628149432	FALSE	0.000710101189419492
TGDS	-3.76567374238723	-1.72342761688827	FALSE	0.000976389135451802
THEM6	-3.76618135621006	-2.06620387429207	FALSE	0.000621338540742056
TOX	-3.76675007412692	-3.18874013189084	FALSE	0.000532575892064619
VPS33B	-3.76727243889967	-0.488475761816879	FALSE	0.00310669270371028
TLR7	-3.76750654792814	-2.26372833846543	FALSE	0.000621338540742056
PAQR4	-3.76762262036106	-3.5382287403685	FALSE	0.000355050594709746
TNFRSF4	-3.76964790047783	-2.61941168532762	FALSE	0.00150896502751642
MORC2	-3.77094062918965	-1.41434131561239	FALSE	0.00124267708148411
EXT1	-3.77376386112485	0.0109467539571533	FALSE	0.014024498491035
COG8	-3.77386672346749	-0.328880908358662	FALSE	0.0046156577312267
TNFRSF21	-3.77389372725383	-2.72963179910526	FALSE	0.000443813243387183
ST7	-3.77431429186125	-2.3464095017518	FALSE	0.000355050594709746
CENPN	-3.77482693023523	-1.10333377948359	FALSE	0.00177525297354873
DCAF17	-3.77552127251396	-1.62654367225168	FALSE	0.000887626486774365
APOO	-3.77816853008946	-0.626524652075712	FALSE	0.0036392685957749
MSANTD4	-3.7782510093149	-1.72254453515486	FALSE	0.000887626486774365
ZNF282	-3.77864787722893	-1.19929472845516	FALSE	0.00213030356825848
ZNF529	-3.77879286223104	-2.11937361716786	FALSE	0.000798863838096929
AC079305.10	-3.78116963762563	-0.107073614019116	FALSE	0.00834368897567903
C10orf12	-3.78153770019609	0.168130770926273	FALSE	0.0152671755725191
POC5	-3.7820554260893	-1.22358730488655	FALSE	0.0019527782709036
SWSAP1	-3.78235268908314	-0.354207771345051	FALSE	0.00621338540742056
RHBDF2	-3.78365786691217	1.00485292789227	TRUE	0.0892952245695011
ARHGAP19	-3.78392445310982	-0.0868260291613527	FALSE	0.0109178057873247
MSN	-3.78473865800865	0.222457526506851	FALSE	0.379105272501331
MBNL1-AS1	-3.78687528124745	-0.59614571588846	FALSE	0.00408308183916208
JRKL	-3.78835766727006	-0.738715994851676	FALSE	0.00301793005503284
SLC18B1	-3.78852627129392	-1.14010464871248	FALSE	0.00133143973016155
TRMT61A	-3.78906746726344	-1.80388881505983	FALSE	0.000621338540742056
CRADD	-3.78973592268842	0.0375155738023496	FALSE	0.00860997692171134
SDHAF4	-3.79088105247492	-2.15255374280624	FALSE	0.000798863838096929
ZNF628	-3.79354350726878	-0.424778153758864	FALSE	0.00514823362329132
ST7L	-3.79367324524769	0.0704311788069258	FALSE	0.00994141665187289
PTGDR	-3.79500070658268	-4.01183910718816	FALSE	0.00026628794603231
WWOX	-3.80268089964879	-3.89635036538791	FALSE	0.000355050594709746
RBM4B	-3.80350203703897	-1.03000233195378	FALSE	0.00230782886561335
TRMT1L	-3.80469070089437	0.834007850216544	FALSE	0.0285815728741346
RGL2	-3.80511818015817	0.529367440554739	FALSE	0.0599147878572697
MAD2L1BP	-3.80735301216546	0.618363037926048	FALSE	0.0165986153026806
MTMR1	-3.80768993982782	0.0218328096189895	FALSE	0.0104739925439375
IGFBP2	-3.80988511611713	-3.27841274885744	FALSE	0.000976389135451802
CRTC1	-3.8123529595992	-1.58189535516185	FALSE	0.00133143973016155
RP11-596C23.2	-3.81289553244161	-0.0818049514089187	FALSE	0.0102077045979052
IRF4	-3.81339371354028	-4.08839459754862	FALSE	0.000621338540742056
FOXRED1	-3.81525440898961	-0.111176705850789	FALSE	0.00505947097461388
PIGO	-3.81561338942393	-1.9196778313765	FALSE	0.000976389135451802
CRYZ	-3.81606017476336	-2.73370845087516	FALSE	0.000355050594709746
EPS8	-3.81831909555581	-2.62033376401655	FALSE	0.000443813243387183
ZNF714	-3.8206654964629	-0.87652532110172	FALSE	0.00275164210900053
CHI3L2	-3.82085660887537	-1.07310645332754	FALSE	0.00221906621693591
NKRF	-3.8228764350099	-1.02273400127861	FALSE	0.00213030356825848
FOXP4	-3.8229313233864	-3.34840134484566	FALSE	0.000355050594709746
HNRNPK	-3.82409143190177	0.275853764990509	FALSE	0.370229007633588
MDC1	-3.82501772030006	-1.07184554023651	FALSE	0.00221906621693591
PERP	-3.82541799239951	-1.83663959059128	FALSE	0.00292916740635541
RNF185	-3.82572861341455	0.663682991920836	FALSE	0.0221906621693591
TMEM102	-3.8259081596178	-2.07223962083492	FALSE	0.000532575892064619
MFGE8	-3.82814679604658	-2.49687881270888	FALSE	0.000887626486774365
SNAI3	-3.82868957551793	-0.119356741917731	FALSE	0.00789987573229185
SOCS2	-3.82880158640842	-5.02872012135107	FALSE	0.00026628794603231
SLC25A30	-3.82929046505866	-0.370123168855946	FALSE	0.00355050594709746
SEPSECS	-3.83066436720151	-1.48260247449523	FALSE	0.00168649032487129
TTC33	-3.83172111277638	-0.438294679239662	FALSE	0.00514823362329132
LINC00467	-3.83386201926937	-0.340826647067499	FALSE	0.00514823362329132
SLC35D1	-3.83400361912053	-2.24155698813268	FALSE	0.000798863838096929
RNF138	-3.83798446273234	0.755062276196911	FALSE	0.101988283330375
CDKN2C	-3.84176039191673	-1.09134943315239	FALSE	0.0026628794603231
C2CD3	-3.8473355613566	0.23727042306556	FALSE	0.0110065684360021
SLC16A1-AS1	-3.84744260682402	-1.72100962648473	FALSE	0.00159772767619386
POLR3F	-3.84859576782598	-1.55972082781981	FALSE	0.00133143973016155
NARFL	-3.84977754348651	-1.22928054246628	FALSE	0.00159772767619386
TBC1D8	-3.85000082609702	0.418040069249869	FALSE	0.0101189419492278
IGHMBP2	-3.85059607929868	-0.0757746618919413	FALSE	0.00621338540742056
OSBPL5	-3.85304652200489	-3.50774919241907	FALSE	0.000532575892064619
APOL4	-3.85423532055794	-1.34625355262912	FALSE	0.00150896502751642
CNNM4	-3.85467634700444	-1.08921528869793	FALSE	0.00301793005503284
TIMM21	-3.85703092814864	-Inf	FALSE	0
SSX2IP	-3.8571161447269	-2.6981406471272	FALSE	0.00150896502751642
CSTF1	-3.85808174969527	0.480000673306839	FALSE	0.012604296112196
ZNF736	-3.85821866294263	-2.03060250225902	FALSE	0.000532575892064619
PLD2	-3.85859741862193	-0.69864294056989	FALSE	0.00346174329842003
KIAA1919	-3.85897281245391	-0.676075327420307	FALSE	0.00284040475767797
CD79A	-3.86136641515956	-2.48997169208345	FALSE	0.00497070832593645
UBTD1	-3.86213569275506	-0.0916914754823539	FALSE	0.00665719865080774
SPR	-3.86242820032874	-Inf	FALSE	0
WDR47	-3.86428940579792	0.1929973980237	FALSE	0.0118054322740991
COQ10A	-3.86867312029753	-3.45295914448032	FALSE	0.000355050594709746
EIF3C	-3.86880112289889	-0.595756835961364	FALSE	0.00346174329842003
PAN2	-3.86895801411236	-0.495656613764538	FALSE	0.00292916740635541
MYO6	-3.87231415794336	-3.67017774704636	FALSE	0.000443813243387183
THTPA	-3.87232693502179	-3.93027741799543	FALSE	0.00026628794603231
RFC4	-3.87310233049694	-2.09244381400403	FALSE	0.000798863838096929
ANG	-3.87723282932505	-3.15810521321394	FALSE	0.00026628794603231
SLC35A5	-3.8773923745554	0.667326390867184	FALSE	0.0151784129238416
USP30-AS1	-3.87795020578392	-2.00391438791172	FALSE	0.000887626486774365
PJA1	-3.87858226776524	-3.27831364499689	FALSE	0.00026628794603231
C11orf71	-3.87974237871042	0.145791046134405	FALSE	0.00798863838096929
SLC30A6	-3.88066237103979	-0.156870549980822	FALSE	0.00621338540742056
SLC19A2	-3.8807008823407	-0.854741840337672	FALSE	0.00346174329842003
KATNB1	-3.8809615715596	-0.290679648428353	FALSE	0.00532575892064619
ACRBP	-3.88373016557294	-3.15067033180117	FALSE	0.00497070832593645
PVR	-3.88438685927481	-0.779394575899172	FALSE	0.00142020237883898
TNFRSF13C	-3.8867045781929	-2.33474471309269	FALSE	0.00213030356825848
AP5S1	-3.88893769282238	-1.18383370645293	FALSE	0.00159772767619386
PISD	-3.88895857579699	0.638341234803557	FALSE	0.065684360021303
NR2C2AP	-3.89024939290914	-3.34119317703956	FALSE	0.000355050594709746
TMEM158	-3.89211282200675	-0.0322327942593823	FALSE	0.0234333392508432
SERPINH1	-3.89307415014395	-6.09736871112174	FALSE	8.87626486774365e-05
NSDHL	-3.89380097219006	-1.73347223024413	FALSE	0.000443813243387183
RITA1	-3.89392808425308	-4.52014306671781	FALSE	0.000177525297354873
JMJD4	-3.89432429187514	-3.31801895274439	FALSE	0.000355050594709746
PIK3R4	-3.89711064976168	-0.268630016823599	FALSE	0.00532575892064619
C9orf64	-3.90813905162666	-0.420757387660256	FALSE	0.00292916740635541
IFI30	-3.9087255848438	0.36697071382885	FALSE	0.166873779513581
RP11-140K17.3	-3.90894489342654	0.373111249515579	FALSE	0.0205929344931653
KCNMB1	-3.91343716752512	-1.41020661042586	FALSE	0.00133143973016155
TRMT2B	-3.91411961410132	-1.3312285362606	FALSE	0.00168649032487129
ITGA1	-3.91451758164023	-1.15523361702449	FALSE	0.00781111308361442
TBCEL	-3.91493767985751	-2.90603908859935	FALSE	0.000887626486774365
SERPINF1	-3.91518308988065	-1.67620336375412	FALSE	0.00150896502751642
UACA	-3.91593983209393	-5.33129662026991	FALSE	8.87626486774365e-05
GNPDA2	-3.91680909086769	-3.70753755023997	FALSE	0.000177525297354873
TADA2A	-3.91838289747031	-0.601931983750349	FALSE	0.00230782886561335
DNAJC25	-3.9241844904177	0.63273368509693	FALSE	0.0285815728741346
BACH2	-3.92428205241912	-2.52032670533553	FALSE	0.000887626486774365
EIF5A2	-3.92560192408151	-1.47416645388209	FALSE	0.00213030356825848
ZNF513	-3.9264394298	-0.220360793966289	FALSE	0.00434936978519439
HMGN4	-3.93200284891443	0.21007068281151	FALSE	0.00807740102964672
TMEM161A	-3.93463054268559	-2.43721725147106	FALSE	0.000621338540742056
AK4	-3.93619964791605	-1.11923480301008	FALSE	0.00310669270371028
HILPDA	-3.93665960999297	-2.37372747970734	FALSE	0.00177525297354873
NOCT	-3.93826452116228	-2.12528411115735	FALSE	0.00150896502751642
RP11-545E17.3	-3.93922244111947	-0.385279563719464	FALSE	0.00381679389312977
TRAT1	-3.93927010043402	-4.02305489231704	FALSE	0.00026628794603231
ZHX2	-3.93998683979186	-0.0775777373259343	FALSE	0.0134919225989704
CRAMP1	-3.94016147702455	-0.905799212590098	FALSE	0.00230782886561335
HSF2	-3.94148080953292	-3.00891669168448	FALSE	0.000798863838096929
MAP2K5	-3.94156865054803	-0.958567033323437	FALSE	0.00106515178412924
CPTP	-3.94238374543883	-0.544843974216121	FALSE	0.00292916740635541
TUBGCP5	-3.9433922504832	-2.87447729669408	FALSE	0.000532575892064619
BTG1	-3.94455107865647	-0.0954213202044589	FALSE	0.544292561690041
PSD3	-3.94552388634436	-3.31674711065599	FALSE	0.000355050594709746
FXYD6	-3.94594515517019	-2.61613508342175	FALSE	0.000798863838096929
IL21R	-3.94655881852163	-3.61134914398375	FALSE	0.000443813243387183
RP13-1032I1.7	-3.94696613840805	-1.25250804297943	FALSE	0.00248535416296822
NUDCD1	-3.9477741593057	-1.31835526659773	FALSE	0.00124267708148411
DYRK1B	-3.94783439229425	-0.566775293839417	FALSE	0.00417184448783952
FMR1	-3.94969928209811	0.915076769835128	FALSE	0.0922243919758566
PRKAR1A	-3.95047264153646	0.513056818573234	FALSE	0.256967867921179
SRGAP3	-3.95066861486386	-3.12565206726869	FALSE	0.000710101189419492
GLDN	-3.95092644405099	-5.17600767206511	FALSE	8.87626486774365e-05
NOP9	-3.95100215543453	-1.73999968319285	FALSE	0.00159772767619386
TRIB2	-3.95131619697443	-1.48495121266373	FALSE	0.00159772767619386
SRGAP1	-3.9521837354064	-2.9660002669012	FALSE	0.000621338540742056
TRERF1	-3.95430948645178	0.527350231642142	FALSE	0.0254748801704243
ENTPD5	-3.9546700509966	-3.11089628341027	FALSE	0.000710101189419492
ALKBH4	-3.95536653437924	-0.889488296108804	FALSE	0.00310669270371028
ZNF468	-3.95604675216806	-0.724242854549663	FALSE	0.00301793005503284
ENGASE	-3.9564985101698	-1.94003520840772	FALSE	0.00106515178412924
CHRNB1	-3.95816745907724	-0.694484263394024	FALSE	0.00310669270371028
ZNF141	-3.95889158401436	-1.256892713428	FALSE	0.00133143973016155
MAML3	-3.96247654733521	0.410122344097738	FALSE	0.0331972306053613
SLC25A51	-3.96345869604408	-1.12601489269305	FALSE	0.00284040475767797
TBP	-3.96515428596439	-0.0696803749612354	FALSE	0.00550328421800106
SLC9A7	-3.96662201303882	-1.06778267163918	FALSE	0.00239659151429079
PPM1D	-3.96724029337132	0.447337927651978	FALSE	0.019527782709036
MRPS17	-3.96733321246216	-1.20109257365273	FALSE	0.00150896502751642
NSMAF	-3.97175082629644	0.426093792140604	FALSE	0.131191194745251
ARSG	-3.9720186696328	0.0805378724186658	FALSE	0.0181075803301971
PANK4	-3.97395310617576	0.116375594143312	FALSE	0.00798863838096929
FARP1	-3.97396333765381	-1.48318690472721	FALSE	0.00159772767619386
ATAD5	-3.97405400107847	-1.27543261746872	FALSE	0.00204154091958104
CTAGE5	-3.97636868404762	0.661698263173714	FALSE	0.0523699627196876
PDE1B	-3.97676425535509	0.12090612987644	FALSE	0.0129593467069057
POMT1	-3.97885427484547	-1.10256204937776	FALSE	0.00186401562222617
RDH10	-3.98031982976748	-1.69759738771357	FALSE	0.00204154091958104
CSRNP2	-3.98067309899827	-1.0730376627469	FALSE	0.00230782886561335
IQCE	-3.98069928783362	0.255943789509282	FALSE	0.0104739925439375
FOSL2	-3.98186395223456	0.278387743169827	FALSE	0.269572164033375
ACADSB	-3.98308338195278	-1.61004391436412	FALSE	0.00159772767619386
GIMAP8	-3.98333301474883	-0.224595015852113	FALSE	0.00372803124445233
ALG6	-3.98585335156097	-0.148073467136946	FALSE	0.00568080951535594
F3	-3.98599378783941	-0.842373567074588	FALSE	0.00869873957038878
CETN3	-3.98638224910298	-1.26488165065689	FALSE	0.000976389135451802
RP11-102N12.3	-3.99051619980214	-9.15630048580032	FALSE	8.87626486774365e-05
CHKB	-3.9910958435368	0.0601501103442184	FALSE	0.00781111308361442
GLCE	-3.99166586970776	-3.06837596973927	FALSE	0.00026628794603231
ZNF689	-3.99176419652753	-Inf	FALSE	0
MMS22L	-3.9933495990926	-1.31173480626388	FALSE	0.00221906621693591
SLAMF1	-3.99465379801702	-0.674230437970152	FALSE	0.00630214805609799
GPR171	-3.99687854657459	-1.39351708890998	FALSE	0.00310669270371028
EPHB6	-3.99772424137502	-0.0205492763901471	FALSE	0.00701224924551749
WRAP53	-3.99793749417362	-1.15482598203466	FALSE	0.00133143973016155
ARHGAP27	-3.99805347962368	0.706021895250161	FALSE	0.0952423220308894
MAST4	-3.999454123712	-0.609713541224406	FALSE	0.00763358778625954
NIPAL2	-4.00252497968392	-1.47924657667106	FALSE	0.000976389135451802
RAB40C	-4.00415849953221	-1.26291613659642	FALSE	0.00310669270371028
GPR180	-4.00458236218729	-2.14167460731109	FALSE	0.000710101189419492
KIZ	-4.005152131241	-0.0966409177174965	FALSE	0.00701224924551749
CHST7	-4.0056000523994	0.297747226774293	FALSE	0.0250310669270371
IPO13	-4.00723831431198	-2.00019710885058	FALSE	0.000621338540742056
SIMC1	-4.00789774965361	-2.12851419394635	FALSE	0.00106515178412924
PDSS1	-4.00987936639293	-0.303163606949269	FALSE	0.00337298064974259
ALG14	-4.01076242695828	-1.59365009801972	FALSE	0.000710101189419492
RBAK	-4.01111115369442	-1.16779740853384	FALSE	0.00213030356825848
C7orf60	-4.01335168193342	0.472129378593925	FALSE	0.0282265222794248
RAD51D	-4.0138997300494	-1.80346062309248	FALSE	0.00124267708148411
FADD	-4.01428429200463	0.176217261415282	FALSE	0.00914255281377596
MED22	-4.01844398175257	-0.227075613629333	FALSE	0.0065684360021303
PRKAR1B	-4.01919076267499	-1.97778572186537	FALSE	0.00248535416296822
FZD1	-4.02345604232231	-2.93143968675361	FALSE	0.000355050594709746
FAM134B	-4.02406636342238	-1.83507330000008	FALSE	0.00213030356825848
SLC10A7	-4.02428195456069	-2.72140757961154	FALSE	0.000710101189419492
CEP83	-4.02548898138137	-0.0742419725239154	FALSE	0.00798863838096929
ZNF444	-4.03065440624329	-1.00922532132842	FALSE	0.00221906621693591
HOOK2	-4.0316972795131	0.167942761661075	FALSE	0.0106515178412924
SYNJ2	-4.03308572141092	-0.727037064074255	FALSE	0.00532575892064619
ZDHHC13	-4.03536257408938	-0.0461629100505228	FALSE	0.00896502751642109
ADCY9	-4.03673792548274	-2.06104780803635	FALSE	0.000621338540742056
NPC2	-4.03735137510027	0.131243297827629	FALSE	0.261583525652405
LPIN2	-4.03742909654024	0.702225927404375	FALSE	0.121782353985443
VCPKMT	-4.03923169416308	0.319004955273449	FALSE	0.026628794603231
TFPI	-4.04105990092968	-2.96227766468697	FALSE	0.000976389135451802
UMAD1	-4.04149445436281	0.51184022606612	FALSE	0.0169536658973904
EMC9	-4.04178008007364	-0.35749698151759	FALSE	0.00408308183916208
CDK8	-4.04439354742293	-2.3452558320835	FALSE	0.000710101189419492
MBD6	-4.04453322566156	0.478418116724187	FALSE	0.108645481981182
TMEM116	-4.04532734174778	-1.54983015833422	FALSE	0.00150896502751642
PQLC2	-4.04597088891428	-0.254323396306576	FALSE	0.00505947097461388
ZBTB16	-4.04758928169137	-1.87187351170223	FALSE	0.0019527782709036
ACVRL1	-4.04855745374946	-4.08512449466715	FALSE	0.000177525297354873
CENPL	-4.04938388900958	-1.41663266230915	FALSE	0.00159772767619386
GAN	-4.05035422441248	-0.921926340938437	FALSE	0.00275164210900053
COL8A2	-4.0504859954373	-4.38123476712103	FALSE	0.000177525297354873
GORASP1	-4.05102538940401	0.564851941950051	FALSE	0.0134031599502929
MED9	-4.05193570041588	-1.43362806025409	FALSE	0.00150896502751642
TNFAIP8L2	-4.05219780911002	1.00698422479713	FALSE	0.0236108645481981
C2orf76	-4.05308166693921	0.426985921004034	FALSE	0.0133143973016155
NAV1	-4.0534389714175	-3.09059289101628	FALSE	0.000532575892064619
XXYLT1	-4.05389666582034	-1.41116137532709	FALSE	0.00142020237883898
BLZF1	-4.0555288965005	0.694590420545641	FALSE	0.0354162968222972
RMND1	-4.05579634773326	-1.637393030763	FALSE	0.00106515178412924
GID4	-4.05657943586758	-1.50229095114548	FALSE	0.0019527782709036
MKL2	-4.05775729770076	-2.03614596092931	FALSE	0.000710101189419492
CTNNAL1	-4.05885959148994	-1.54445570908994	FALSE	0.00257411681164566
ARPC4	-4.05920781524342	0.345097218398521	FALSE	0.31404225102077
ZNF358	-4.0607079527832	-4.59843187987981	FALSE	0.000177525297354873
ANK3	-4.06164695958843	-Inf	FALSE	0
FAM213A	-4.06378204238753	-3.58628969654476	FALSE	0.000355050594709746
NUP43	-4.06445423852351	-1.82503470811371	FALSE	0.00106515178412924
SAAL1	-4.06610976055034	-5.05593376115455	FALSE	0.000177525297354873
TRAF3IP1	-4.06615880723605	-4.84961441783812	FALSE	0.000177525297354873
NLRC4	-4.06987957525709	0.437008436813223	FALSE	0.0339960944434582
TNIP3	-4.07108068909488	-4.42526224789287	FALSE	0.000443813243387183
SETD4	-4.07233877690219	-1.17949387300221	FALSE	0.0019527782709036
IL6	-4.07336702435026	-3.16748436571534	FALSE	0.00204154091958104
RFWD2	-4.07464953706384	0.726529440018686	FALSE	0.0889401739747914
GOLM1	-4.07611262739228	-2.12681190413071	FALSE	0.00150896502751642
MICAL3	-4.07618296698065	-1.67192266945988	FALSE	0.00150896502751642
HEMGN	-4.07819524062791	-4.43835498173417	FALSE	0.00106515178412924
PIGX	-4.07846471038495	0.722711545803294	FALSE	0.0667495118054323
GLI4	-4.07855722610994	-0.306008058577405	FALSE	0.00443813243387183
HYI	-4.07910739407373	-3.60522739528479	FALSE	0.00026628794603231
LCN2	-4.07936431428011	-3.0254715259778	FALSE	0.0152671755725191
FER	-4.08028013065958	-2.52725897771264	FALSE	0.000532575892064619
RP5-832C2.5	-4.08257889437978	-0.0628504936517285	FALSE	0.00701224924551749
CTLA4	-4.08283993013541	-3.47787835642637	FALSE	0.000621338540742056
ZNF600	-4.08289479356029	-2.3796534639634	FALSE	0.000798863838096929
TRAF6	-4.0832297635454	0.462845754469019	FALSE	0.0193502574116812
SPRYD4	-4.08383619992087	-2.36711113873383	FALSE	0.000710101189419492
CD244	-4.08821909520365	-2.32789887830393	FALSE	0.00168649032487129
LEF1	-4.09631923408672	-2.55441776610834	FALSE	0.000887626486774365
JAG1	-4.09735319721618	0.0207235968300559	FALSE	0.0106515178412924
ARL13B	-4.0981810019519	-0.0669291662750791	FALSE	0.00488194567725901
HYAL2	-4.09882276783411	-1.06375713280892	FALSE	0.00177525297354873
BLNK	-4.0993426457482	-1.68734375725795	FALSE	0.000710101189419492
SLCO3A1	-4.0996883912705	0.60413467936982	FALSE	0.160039055565418
ABHD2	-4.10031481557094	0.489477124378379	FALSE	0.163056985620451
SLC4A1	-4.10182853651474	-5.32740762540976	FALSE	0.000532575892064619
MASTL	-4.10219260166439	0.564672123499622	FALSE	0.0130481093555832
UQCC1	-4.10341136466914	-1.66861250127994	FALSE	0.000710101189419492
TPTEP1	-4.10429086202813	-1.08683696587266	FALSE	0.00905379016509853
PNPT1	-4.10528867216824	1.32493618911575	FALSE	0.0315995029291674
HS6ST1	-4.10688182138208	-1.12612662878022	FALSE	0.00177525297354873
NAB1	-4.10743271300068	0.7673347269785	FALSE	0.0501508965027516
ZNF512	-4.10782241003034	-0.706254526689054	FALSE	0.00372803124445233
BRPF3	-4.10905375140254	0.131845800153792	FALSE	0.0207704597905201
DMWD	-4.11044456850729	-1.94002898559102	FALSE	0.00230782886561335
HEATR5A	-4.11116847476364	0.0739348078377393	FALSE	0.00754482513758211
RP11-182L21.6	-4.11135744100396	-2.09843237440606	FALSE	0.0019527782709036
MTX3	-4.11149176522821	-2.28755516655962	FALSE	0.000710101189419492
CDS2	-4.11283963862336	0.893940821667385	TRUE	0.109266820521924
WDR3	-4.11410817180342	-0.895082279200734	FALSE	0.00142020237883898
HIST1H2BN	-4.11469717711203	-1.72761801893039	FALSE	0.00221906621693591
ZNF25	-4.11655848911479	-1.36192673446794	FALSE	0.00124267708148411
PAXIP1	-4.11701373895109	-0.419442421180971	FALSE	0.00443813243387183
SCAI	-4.11720332907749	-2.09915045795818	FALSE	0.00142020237883898
METTL6	-4.11788177892808	-0.134810245256443	FALSE	0.00479318302858157
DNAAF5	-4.11834072504578	-2.52564934310489	FALSE	0.000710101189419492
IL1R1	-4.12180948854726	-0.0355184237778685	FALSE	0.0758033019705308
ZNF7	-4.1239715023061	-0.206407690096549	FALSE	0.00798863838096929
RNF121	-4.12461040186312	-1.30939935440711	FALSE	0.00150896502751642
DGCR14	-4.12506932273342	-0.0788286089854857	FALSE	0.00701224924551749
C1orf216	-4.12509658722997	-2.46701438048453	FALSE	0.000443813243387183
ARL15	-4.12648772514552	0.0406615971228472	FALSE	0.00834368897567903
ZNF397	-4.1315893795828	0.324667485060125	FALSE	0.0246760163323274
BATF3	-4.13211638475353	-0.218462552903346	FALSE	0.0082549263270016
ZNF865	-4.13255695797358	-0.0422443949144311	FALSE	0.00843245162435647
C12orf73	-4.1332892345064	-3.45615077501172	FALSE	0.000177525297354873
FGD6	-4.13719110707032	-2.5360655709036	FALSE	0.000443813243387183
RABEPK	-4.1404856530699	0.0826034687366022	FALSE	0.00514823362329132
RECK	-4.14172726637733	-2.94312998873766	FALSE	0.000355050594709746
RIPK2	-4.14300822881742	0.91956575585842	FALSE	0.105538789277472
RFX3	-4.14416315801753	-0.344923273433464	FALSE	0.00940884075980827
ZNF587	-4.14418732269818	0.299831765498995	FALSE	0.0312444523344577
EHBP1	-4.14736877287149	-1.00601516168942	FALSE	0.00248535416296822
RBM43	-4.14925828903254	0.841401502009041	FALSE	0.0131368720042606
NPIPB4	-4.15126308836488	-0.74545280849209	FALSE	0.00488194567725901
CLUAP1	-4.15477569464014	-1.4284381170787	FALSE	0.00275164210900053
C12orf4	-4.1587974720082	1.01843160769475	FALSE	0.016066039410616
CHAF1A	-4.16101301708831	-1.5837142625604	FALSE	0.00150896502751642
SMN1	-4.16115995466749	-2.18018585915346	FALSE	0.000976389135451802
TRIB3	-4.16306436811918	-0.264101368060813	FALSE	0.014024498491035
TJAP1	-4.16417261637621	0.256338261477625	FALSE	0.0100301793005503
NADK2	-4.16479103183981	-1.99217413571522	FALSE	0.000798863838096929
ZNF576	-4.16790682590195	-0.475520032900272	FALSE	0.00346174329842003
MZF1	-4.16875250936086	-0.204471454321176	FALSE	0.00479318302858157
TMEM164	-4.16904616084728	0.512398859136248	FALSE	0.0383454642286526
KIAA1328	-4.16952732523996	-2.99291571374905	FALSE	0.000532575892064619
GALC	-4.16964082839746	0.754535754320728	FALSE	0.0722527960234333
PPP4R2	-4.17333062642483	0.538640987827609	FALSE	0.213829220663945
FGFR1OP	-4.17356535578732	-0.0233508144075412	FALSE	0.00852121427303391
VPS52	-4.1760633652045	-0.299613171541026	FALSE	0.00319545535238772
TMEM59	-4.17606862832993	0.615556344825378	FALSE	0.254660039055565
LAX1	-4.17904953802988	-3.9676529280752	FALSE	0.000443813243387183
SNX16	-4.17951167725212	-0.213056182220329	FALSE	0.00834368897567903
MEN1	-4.18079401226214	-1.58022546698469	FALSE	0.00106515178412924
TSTD2	-4.18112076675649	-1.56478550898371	FALSE	0.00124267708148411
FAM43A	-4.18283294859949	-1.13424348896688	FALSE	0.00310669270371028
RELL1	-4.18303953387437	-0.269596311846944	FALSE	0.00940884075980827
APOBEC3H	-4.18392148384909	-4.6428203538459	FALSE	0.00026628794603231
ADAT1	-4.18506246033413	0.468658879609902	FALSE	0.0225457127640689
NET1	-4.18511429799881	-0.960077232446398	FALSE	0.00292916740635541
TMEM64	-4.18659057070039	-2.31963625641781	FALSE	0.00159772767619386
MIER3	-4.18808993058254	-1.36965237780392	FALSE	0.00177525297354873
LRRC14	-4.18843747144128	-2.069900989823	FALSE	0.000887626486774365
HABP4	-4.19113418160764	-4.11821488974694	FALSE	0.000177525297354873
MAGED1	-4.19231708741922	-2.85825561250978	FALSE	0.000443813243387183
HINFP	-4.19283028354956	-0.339521361628806	FALSE	0.00541452156932363
C6orf136	-4.19343506401139	-0.483101052186529	FALSE	0.00390555654180721
TGIF2	-4.19559594793744	0.230291077738418	FALSE	0.0151784129238416
KIAA1841	-4.19873292062098	-0.805738094640574	FALSE	0.00284040475767797
SETBP1	-4.20293349827579	-2.44970489974094	FALSE	0.00124267708148411
DDX26B	-4.20370213876564	-0.121738459985593	FALSE	0.00701224924551749
CNTROB	-4.2055157911991	-1.21760819024841	FALSE	0.0019527782709036
NEK3	-4.20739375749768	-2.08068066650874	FALSE	0.000621338540742056
ZNF669	-4.21060075011199	-0.0736540462095014	FALSE	0.0108290431386473
RP5-821D11.7	-4.21512349446202	-0.647384115507121	FALSE	0.0072785371915498
MYBBP1A	-4.21596146968062	-2.31971770503406	FALSE	0.000532575892064619
EIF1	-4.21600110793492	0.00509596837635462	FALSE	0.769305876087342
ABHD6	-4.21612540237793	-2.60817694052581	FALSE	0.00026628794603231
PUDP	-4.21918109054954	-1.26035315349102	FALSE	0.00115391443280667
DNAJC24	-4.21935509975911	-4.49577672995952	FALSE	0.000177525297354873
TNFRSF12A	-4.22110389440854	-0.746287513835262	FALSE	0.00390555654180721
FYCO1	-4.22175975610357	-1.26131525733487	FALSE	0.00213030356825848
C9orf91	-4.22224042698722	0.733426872682736	FALSE	0.00958636605716315
MAGEF1	-4.22692185109524	-3.4426494917514	FALSE	0.00026628794603231
EEPD1	-4.22717962517989	0.17711879753378	FALSE	0.0156222261672288
JAKMIP2	-4.22759053690907	-2.16671977023157	FALSE	0.00248535416296822
FAM73B	-4.22885075362764	-1.84588137182814	FALSE	0.0019527782709036
ZNF354A	-4.23220232651641	-0.242124402054276	FALSE	0.00869873957038878
MANBAL	-4.23383745784149	0.221472087593793	FALSE	0.00576957216403338
CCNDBP1	-4.23439507094711	0.64516582306823	FALSE	0.195455352387715
PPP1R37	-4.23585230686775	-1.33586462506888	FALSE	0.00177525297354873
MLYCD	-4.23779218676967	-0.816958704754848	FALSE	0.00186401562222617
ZNF880	-4.23865881271777	-2.04221260117057	FALSE	0.000798863838096929
UTP14C	-4.23927347689016	0.472934407746942	FALSE	0.00736729984022723
TARBP2	-4.24088161204674	-2.29065874009078	FALSE	0.000887626486774365
HAPLN3	-4.24464981331004	-2.77888331474335	FALSE	0.000710101189419492
MAST2	-4.24549386830364	-1.71241689703176	FALSE	0.00124267708148411
TMEM191B	-4.24702727979734	-2.04505800017603	FALSE	0.00124267708148411
RP4-728D4.2	-4.24734587879534	-2.849790959888	FALSE	0.000443813243387183
C11orf68	-4.25149115771636	0.762539903987933	FALSE	0.0254748801704243
ZNF703	-4.25249184289593	-4.41825519489482	FALSE	0.00026628794603231
WBP2	-4.25412534218745	0.434709294898358	FALSE	0.215870761583526
PEX10	-4.25418735071171	-2.5196138707249	FALSE	0.000710101189419492
MIER2	-4.25541003055131	-2.26133966413371	FALSE	0.000443813243387183
MCU	-4.25690889217941	0.0272425759543902	FALSE	0.0131368720042606
HPS6	-4.25967340357205	-1.07448693089474	FALSE	0.00177525297354873
GFOD2	-4.26280507286494	-0.5187414980252	FALSE	0.00603586011006568
YPEL1	-4.26577122027372	-1.44259958895604	FALSE	0.00248535416296822
C17orf75	-4.26638349845227	-2.3936417803215	FALSE	0.000887626486774365
VIPAS39	-4.26774837103258	-0.22728518362736	FALSE	0.00550328421800106
PPP2R2A	-4.26874003957623	0.692479431705697	FALSE	0.130392330907154
CTDSPL	-4.27108198812928	-0.450641383651018	FALSE	0.0238771524942304
PAQR3	-4.27472834150038	-1.36604791916485	FALSE	0.00177525297354873
POFUT2	-4.27828775737573	0.155146090258018	FALSE	0.0216580862772945
RALGPS2	-4.27828872379145	0.0257992140871277	FALSE	0.0346174329842002
KIAA1586	-4.27861500026496	-2.49419679373947	FALSE	0.000621338540742056
PPBP	-4.27894027009478	-3.70889531969552	FALSE	0.0260962187111663
POLR1C	-4.28232595916244	-1.53105989263757	FALSE	0.00159772767619386
CASP9	-4.28274887496373	0.136381002164691	FALSE	0.0114503816793893
MCM4	-4.28330773672399	-3.07526020335529	FALSE	0.000621338540742056
PIP4K2C	-4.28478840964446	0.313760727794509	FALSE	0.0157109888159063
RAPH1	-4.28552082120047	-2.50021348002674	FALSE	0.000443813243387183
CAPS	-4.28848253643249	-2.52647603702618	FALSE	0.00434936978519439
ASTE1	-4.289575065197	-1.30971932225937	FALSE	0.00204154091958104
PHF12	-4.28967552755675	0.453965110477855	FALSE	0.0895615125155335
NSUN6	-4.28995919187269	0.482322713108134	FALSE	0.043316172554589
EXOC8	-4.29013400712525	0.363950303164835	FALSE	0.0254748801704243
FAM131A	-4.29168153944506	-0.0810791360406125	FALSE	0.00869873957038878
PID1	-4.30207415014482	-3.5608412530897	FALSE	0.00026628794603231
RP11-658F2.8	-4.30217560129225	-0.216384318259255	FALSE	0.00781111308361442
ANKRD52	-4.30482887182988	-2.29177337170677	FALSE	0.00124267708148411
MSH2	-4.3057588209082	-2.28577840754801	FALSE	0.000798863838096929
SDS	-4.30666360150896	-3.23326208551285	FALSE	0.00133143973016155
KLF7	-4.30859322740623	0.367436188103028	FALSE	0.143973016154802
CFL2	-4.30930480034838	0.511319925028018	FALSE	0.012604296112196
DPH6	-4.30983835581743	-2.01292107969191	FALSE	0.000887626486774365
SENP3	-4.31054349824412	-0.486011194428296	FALSE	0.00399431919048464
RPTOR	-4.31137724695845	-3.54848200472306	FALSE	0.000532575892064619
YIPF3	-4.31205974880478	0.75354143322323	FALSE	0.136872004260607
RCL1	-4.31293002704414	-1.49522030358338	FALSE	0.00142020237883898
CUL9	-4.31436167575776	0.0259602300378869	FALSE	0.00763358778625954
RASA4	-4.31725387584007	-0.416714551782336	FALSE	0.00488194567725901
PKIG	-4.31777773797377	-2.72099097189605	FALSE	0.00115391443280667
FCHO2	-4.31789179137271	0.643320628415909	FALSE	0.0516598615302681
NOL12	-4.31940328151808	0.0710453166017935	FALSE	0.00914255281377596
STEAP3	-4.32059094346295	-5.26957048124135	FALSE	0.000177525297354873
TOM1L2	-4.32061370106009	-0.0815661331246247	FALSE	0.00754482513758211
TMA7	-4.3219423593343	0.157677702097013	FALSE	0.421977631812533
PCGF1	-4.32237077893918	-0.874454054802532	FALSE	0.00230782886561335
POLR1A	-4.32239467610935	-2.51395138709318	FALSE	0.000710101189419492
MFSD2A	-4.32331708814775	-0.916659433518888	FALSE	0.00426060713651695
TBC1D25	-4.32744956768617	-0.141367434243909	FALSE	0.00967512870584058
ZNF138	-4.328232407808	-1.85244865765432	FALSE	0.00133143973016155
FAM120B	-4.32872003217419	0.257674299422056	FALSE	0.0134031599502929
C4orf32	-4.32918580060615	0.933043976820339	FALSE	0.0229895260074561
IQCG	-4.32990360870988	-0.763037045157063	FALSE	0.00585833481271081
CTC1	-4.33302402204074	-0.0460369134748957	FALSE	0.0131368720042606
SPHK2	-4.33586834231651	-0.806843845490793	FALSE	0.00292916740635541
FAM213B	-4.3366150290195	-0.985313919634701	FALSE	0.00772235043493698
AKTIP	-4.33797359413213	0.100860973260336	FALSE	0.0157109888159063
ANKMY2	-4.33866090843474	-0.740595873492666	FALSE	0.00248535416296822
DSE	-4.34136763783745	0.43645872408791	FALSE	0.174063554056453
SLC37A3	-4.34163981856611	-0.143920064215087	FALSE	0.0281377596307474
RNASEK	-4.3423311017716	0.675692261986937	FALSE	0.0979052014912125
NAA40	-4.34372203466236	-2.2652376454247	FALSE	0.000976389135451802
P2RY1	-4.34390704957175	-Inf	FALSE	0
ALMS1	-4.34540354803347	-3.07953199192227	FALSE	0.000710101189419492
NBPF12	-4.34584800527142	-0.256861350809018	FALSE	0.00594709746138825
INHBA	-4.34621815140196	-2.37336582577802	FALSE	0.00284040475767797
FRMD4A	-4.34690796449521	-3.80308524465666	FALSE	0.000177525297354873
FCRL6	-4.34690892857465	-3.9674843750231	FALSE	0.000710101189419492
NBPF14	-4.35176866907539	0.598791077038684	FALSE	0.0837031777028227
CEP152	-4.35417531752721	-0.37242040211378	FALSE	0.00426060713651695
AKR1C3	-4.35615671130379	-1.16669455116954	FALSE	0.00292916740635541
DROSHA	-4.35622056426912	-2.20406223847101	FALSE	0.000887626486774365
TBC1D22B	-4.35743120952806	-1.90138525099047	FALSE	0.00142020237883898
LANCL2	-4.35816406495211	-2.03767376324973	FALSE	0.000798863838096929
ZNF567	-4.35905847828383	-2.60144329921866	FALSE	0.000621338540742056
TRDC	-4.35924863281118	-5.93299003717669	FALSE	0.000177525297354873
DENND6B	-4.35945723159002	-3.97078394460297	FALSE	0.000355050594709746
RRP9	-4.36144521693575	-2.60664304674058	FALSE	0.000443813243387183
CXorf40B	-4.36255120101951	-2.08329936385188	FALSE	0.000976389135451802
USP19	-4.36385965832787	0.451233394512825	FALSE	0.0151784129238416
SPRY1	-4.36549896504105	-3.10104600472209	FALSE	0.000798863838096929
FHL1	-4.36579716669089	-4.9667556066468	FALSE	0.000532575892064619
SLC27A4	-4.3659794852409	-2.78860649782749	FALSE	0.000355050594709746
NDST1	-4.3659922354698	-0.0859777423855981	FALSE	0.0110953310846796
TRMU	-4.36683440354276	-1.5481788308242	FALSE	0.00159772767619386
BBS7	-4.36686871382997	-1.19660765774661	FALSE	0.00168649032487129
CENPK	-4.36865300696183	-1.4366023152683	FALSE	0.0026628794603231
CYP2R1	-4.36960058377683	-2.15577007500679	FALSE	0.000887626486774365
LIG1	-4.37106532433068	-1.72258955734178	FALSE	0.00133143973016155
CEP89	-4.37114730666109	-0.704655421695698	FALSE	0.00292916740635541
POFUT1	-4.3733709193821	-2.39700037019142	FALSE	0.000710101189419492
RP11-147L13.15	-4.37888744752421	-2.5135038136645	FALSE	0.000798863838096929
RNF123	-4.3795763645331	-0.548559537254518	FALSE	0.00452689508254926
C5orf22	-4.37973488384088	-0.919778624020198	FALSE	0.00257411681164566
URGCP	-4.38401413750912	-1.6672622625017	FALSE	0.00142020237883898
TBCK	-4.38662892357387	-1.55446334313162	FALSE	0.00142020237883898
SMIM8	-4.3867374906537	0.23459378888982	FALSE	0.0128705840582283
CD300LF	-4.39358209895273	0.728608665327211	FALSE	0.071365169536659
DUSP18	-4.39388760133642	0.448419717446482	FALSE	0.0336410438487484
CSF1	-4.39502968134846	0.011656725714225	FALSE	0.0460678146635896
TAF6L	-4.39566283413106	-1.36409423702703	FALSE	0.0019527782709036
ANKS1A	-4.39982142554286	0.130228521831649	FALSE	0.0152671755725191
TEX10	-4.40005261000163	-1.04036770166606	FALSE	0.00257411681164566
SLC25A43	-4.40005550660667	-3.01880154785235	FALSE	0.00026628794603231
KIF13A	-4.40023149384635	0.556654169145134	FALSE	0.0802414344044026
NDEL1	-4.4011335953099	0.51314242963258	FALSE	0.109178057873247
PALLD	-4.40264789113129	-3.65125514722717	FALSE	0.000532575892064619
HDHD3	-4.4033218868942	-1.87962171084083	FALSE	0.00133143973016155
TOMM34	-4.40808164621006	-1.80017516036582	FALSE	0.000976389135451802
WDR91	-4.40946656934025	-0.347403026401065	FALSE	0.00710101189419492
TAOK2	-4.41225738620841	0.350452251249418	FALSE	0.0149121249778093
STAM2	-4.41235989624161	0.804467815587349	FALSE	0.0439375110953311
GOT1	-4.4128143678758	-2.20141499782648	FALSE	0.000710101189419492
ANKRD37	-4.41374535959515	-1.58840725515266	FALSE	0.00204154091958104
EID3	-4.41536754464577	0.174279400930486	FALSE	0.033552281200071
RPS6KA5	-4.41787393176348	0.535430646175111	FALSE	0.0568968578022368
PCCA	-4.4194061266606	-4.91715885352298	FALSE	0.000177525297354873
ANKRD50	-4.42018491729868	-0.905760423424459	FALSE	0.00230782886561335
SOGA1	-4.42233479661475	-0.877628027462515	FALSE	0.00124267708148411
MAP1LC3A	-4.4223515189117	0.228254572065222	FALSE	0.0453577134741701
PECR	-4.42291464691022	-0.709765517816924	FALSE	0.00568080951535594
DHCR24	-4.42326633172991	-3.22032895750472	FALSE	0.000443813243387183
TUBGCP4	-4.42364672959723	-2.19185509575586	FALSE	0.00133143973016155
FAR2	-4.42390971694538	0.542042318873178	FALSE	0.0230782886561335
ITSN1	-4.42504892354666	-3.18578349131563	FALSE	0.000355050594709746
MS4A14	-4.42663663495751	-2.84305917449724	FALSE	0.000355050594709746
AC016831.7	-4.42771937953217	-0.0339739063457056	FALSE	0.0215693236286171
MOSPD1	-4.42773803812525	-0.409716372190355	FALSE	0.00443813243387183
CCL4L2	-4.42797812670396	-0.0449559052985176	FALSE	0.120805964849991
CYBB	-4.42986838094982	0.164329271685645	FALSE	0.179478075625777
ZMAT1	-4.43350164933577	-0.207512939994585	FALSE	0.00639091070477543
KLHL2	-4.43375097985358	0.409614638487735	FALSE	0.115746493875377
RCBTB1	-4.43622931622176	-0.00705925241030148	FALSE	0.00994141665187289
EXOSC2	-4.4363857708726	-2.6604833682312	FALSE	0.000710101189419492
PTPRO	-4.43758720556005	-2.98482213525495	FALSE	0.00026628794603231
ERMP1	-4.43809847557445	-2.22263485103286	FALSE	0.000887626486774365
PLTP	-4.43883003186227	-4.94649824857598	FALSE	0.000355050594709746
RNF26	-4.43975868394265	-3.33138830585692	FALSE	0.000355050594709746
PHLDA3	-4.44322929156325	-3.15934896886517	FALSE	0.000443813243387183
DUSP8	-4.44580365558838	-1.68451854935093	FALSE	0.0026628794603231
AC133644.2	-4.44626855001101	-0.463362832478798	FALSE	0.00763358778625954
PDK3	-4.44810982312904	0.428572983484441	FALSE	0.0275164210900053
CARKD	-4.44991995844912	-0.822848802233993	FALSE	0.0026628794603231
TBC1D4	-4.45098186459526	-3.6600531360221	FALSE	0.00026628794603231
DDX28	-4.45214832507277	-1.68898872422265	FALSE	0.000976389135451802
SCAMP1-AS1	-4.45216198055644	-1.03765963198188	FALSE	0.00248535416296822
ZNF426	-4.45235702249771	-0.523189481848544	FALSE	0.00399431919048464
UBC	-4.45259037693759	-0.0956547567772661	FALSE	0.65373690750932
LAMTOR3	-4.45335818052979	0.695237793054623	FALSE	0.125066571986508
TEX30	-4.45435944000499	-1.52269898175504	FALSE	0.00150896502751642
PPT1	-4.45496616865226	0.590496274251181	FALSE	0.183916208059649
BRCA2	-4.45557974338747	0.452642893381577	FALSE	0.0109178057873247
PRMT7	-4.45822945726715	-2.43634020713169	FALSE	0.000621338540742056
HRSP12	-4.45880209984675	-1.39523936421406	FALSE	0.00142020237883898
ZCCHC14	-4.45900207644935	-2.19977610911535	FALSE	0.00124267708148411
THAP6	-4.45971025034566	0.24614331613053	FALSE	0.0130481093555832
SOCS5	-4.46056224488868	-0.131104353320761	FALSE	0.00905379016509853
ICOS	-4.4619108068202	-5.37941173517039	FALSE	0.00026628794603231
PCTP	-4.4641182877621	0.195006900316315	FALSE	0.0101189419492278
SAP130	-4.46814659694468	-0.0835971653217769	FALSE	0.0123380081661637
NPDC1	-4.46905543646494	-5.80532799263503	FALSE	0.000177525297354873
KCTD13	-4.46943445705444	-0.0057503677003572	FALSE	0.00896502751642109
RIPK1	-4.4700131428701	0.811332028303197	FALSE	0.0396769039588141
PIGQ	-4.47065620236629	-0.504594629994048	FALSE	0.00381679389312977
SLC35B3	-4.47168141736198	0.202127316217498	FALSE	0.00701224924551749
LINC01503	-4.47206314199721	-0.25644710790099	FALSE	0.00594709746138825
ATG2B	-4.47476596541443	0.153906843856398	FALSE	0.0134031599502929
APAF1	-4.47495914912254	0.559449862640463	FALSE	0.0906266642996627
IL10RB-AS1	-4.47512516710548	0.464537201482797	FALSE	0.0331084679566838
C5orf42	-4.4751715830141	-2.60508313835031	FALSE	0.000710101189419492
DIEXF	-4.47548232073029	-1.47211357054718	FALSE	0.00177525297354873
XRCC6BP1	-4.47668432851761	-0.999815255020725	FALSE	0.00248535416296822
LANCL1	-4.47914525923013	-2.22567122759007	FALSE	0.000710101189419492
ARG1	-4.47977652408305	-1.29567042375192	FALSE	0.0162435647079709
PECAM1	-4.48015340767493	0.424245307590473	FALSE	0.176992721462808
CD99L2	-4.48148165854708	-1.16866300057385	FALSE	0.00177525297354873
TMEM161B-AS1	-4.48157648140236	-1.97638489624442	FALSE	0.000976389135451802
MICA	-4.48352233196477	0.0943207567177575	FALSE	0.00585833481271081
PPP3R1	-4.4844809809638	0.61991020862274	FALSE	0.14024498491035
DGCR8	-4.48460327726339	-1.21563315014818	FALSE	0.0026628794603231
PPIL1	-4.48507077557987	-2.29835008945472	FALSE	0.000710101189419492
FAM45A	-4.48722166883523	0.770354758635174	FALSE	0.116456595064797
LINC00339	-4.48737493681103	-0.848192005241069	FALSE	0.00221906621693591
RP11-65I12.1	-4.48781317068345	-0.792094591478094	FALSE	0.00301793005503284
TTLL5	-4.49106297747629	-0.335638439743261	FALSE	0.00497070832593645
CTBP1-AS2	-4.49159035039249	-2.22127685025957	FALSE	0.00124267708148411
PEX6	-4.49222313648032	-0.086201150691231	FALSE	0.00630214805609799
ZNF654	-4.4944872259457	0.410030526542732	FALSE	0.0236996271968756
SVIL-AS1	-4.49573631258428	-3.37806239583161	FALSE	0.00026628794603231
TAF1C	-4.49972135126556	-1.82554353032768	FALSE	0.00133143973016155
GFM2	-4.5001357430099	-1.16098569387686	FALSE	0.00257411681164566
DCAF11	-4.50129402315886	0.889210704862484	TRUE	0.0996804544647612
ARHGEF9	-4.50140440556051	-2.91962310544094	FALSE	0.000710101189419492
DNTTIP1	-4.50234750815565	0.741288439307271	FALSE	0.0506834723948163
SPATA33	-4.50851950481194	-1.12420420877875	FALSE	0.00301793005503284
CCR7	-4.50871261900035	-3.52819890946856	FALSE	0.000532575892064619
ITGB5	-4.50989554129259	-5.1350374285715	FALSE	0.000355050594709746
MPI	-4.51016454241265	-3.19582444752575	FALSE	0.000443813243387183
SYNC	-4.51077035463039	-2.11678549529921	FALSE	0.000798863838096929
USP9Y	-4.51218811583781	-0.902008457262149	FALSE	0.00301793005503284
YIPF1	-4.51448938853363	0.877759357201236	FALSE	0.0400319545535239
AEN	-4.51466594490721	-1.66538749786894	FALSE	0.00150896502751642
TCTEX1D2	-4.51472637924702	-1.76865047284642	FALSE	0.00230782886561335
ORAOV1	-4.51547422199436	-0.982834449213293	FALSE	0.00292916740635541
AMMECR1	-4.51585043855586	-2.4834262618676	FALSE	0.000976389135451802
AP4S1	-4.51711265986503	-0.91893752917986	FALSE	0.00284040475767797
LIPE-AS1	-4.5177696868919	-1.39547623547688	FALSE	0.00186401562222617
GSTM4	-4.51788521782436	-1.93403464653665	FALSE	0.00106515178412924
RFX1	-4.51829993556748	0.518081984264838	FALSE	0.0347949582815551
DZIP3	-4.51955151128036	-3.24911158439749	FALSE	0.000710101189419492
CRELD1	-4.52307512925471	-2.00068293242827	FALSE	0.000976389135451802
HIC2	-4.52606268061856	-0.367715042607929	FALSE	0.00408308183916208
PINX1	-4.52621227616077	-2.58152843485007	FALSE	0.000443813243387183
BBIP1	-4.52655170896333	0.808606049695953	FALSE	0.0628439552636251
TFEB	-4.5281926088069	0.778338101523908	FALSE	0.0675483756435292
PI4K2B	-4.5285342048551	0.177007293027444	FALSE	0.00612462275874312
C3orf14	-4.5288783973032	-2.51940841859057	FALSE	0.000443813243387183
RRAGB	-4.53442390626856	-0.331187342860576	FALSE	0.00505947097461388
ALG12	-4.53443554915559	-0.890663503405593	FALSE	0.00284040475767797
DHRS4-AS1	-4.53453425295077	-2.31075232359824	FALSE	0.000621338540742056
GYS1	-4.53456549168726	-0.783037324283261	FALSE	0.00328421800106515
FAIM	-4.53613100343168	-2.18873695421782	FALSE	0.000798863838096929
ZNF780A	-4.53745371010657	-0.582564801059581	FALSE	0.00426060713651695
NFE2L3	-4.53829313226026	-1.40330055711589	FALSE	0.00142020237883898
ACACA	-4.53985705152815	-5.17475827802604	FALSE	0.000177525297354873
TNFSF9	-4.53991398941055	-2.89252939993893	FALSE	0.000621338540742056
TRAM2	-4.54070028002517	-1.99455423534869	FALSE	0.000710101189419492
RP11-1000B6.3	-4.54322411363632	-1.17305355719634	FALSE	0.00230782886561335
MILR1	-4.54405049593271	0.663128794069959	FALSE	0.0148233623291319
NEU3	-4.54410226265177	-0.773367817647244	FALSE	0.00346174329842003
CALM2	-4.54673176601904	0.31534837076033	FALSE	0.315551216048287
RP11-395A13.2	-4.54774073994906	-0.453520916847779	FALSE	0.00426060713651695
ZBTB22	-4.54790955827897	-0.102900418144628	FALSE	0.00647967335345287
TRGC1	-4.54859273362554	-1.39183898659747	FALSE	0.00221906621693591
METTL2A	-4.54875181380029	-2.01715327307928	FALSE	0.000710101189419492
ZNF518B	-4.55239623732317	0.116622588165548	FALSE	0.0102077045979052
FSD1L	-4.5535014743702	-1.43933238355688	FALSE	0.0019527782709036
SLC9A8	-4.55359710628171	0.412031195420145	FALSE	0.072785371915498
ALG1	-4.55373833081065	-5.42165569022768	FALSE	8.87626486774365e-05
STX17	-4.55404241586246	1.01900493365821	FALSE	0.0257411681164566
PAAF1	-4.55410468466545	-1.88819579070392	FALSE	0.00115391443280667
GADD45G	-4.55585612253539	0.377952711039143	FALSE	0.0308894017397479
TOP3B	-4.55687413061814	-0.933843169119397	FALSE	0.00221906621693591
SIGLEC10	-4.55906577262603	0.401448720894412	FALSE	0.0560979939641399
HELLS	-4.56254383101263	-3.26295034728117	FALSE	0.000710101189419492
ZBED5-AS1	-4.5626135802943	-0.820387378409043	FALSE	0.00292916740635541
ABAT	-4.56270725075298	0.133211352105509	FALSE	0.0147345996804545
LRR1	-4.56297462805638	-0.57844036874854	FALSE	0.00310669270371028
C3orf62	-4.56512142181606	0.444265017858439	FALSE	0.0709213562932718
FXR2	-4.56697315587572	0.114129879730017	FALSE	0.00807740102964672
BTD	-4.56699773360565	-0.910934729248215	FALSE	0.00257411681164566
FBXO44	-4.56702058174678	-1.53008251035974	FALSE	0.00168649032487129
SOWAHC	-4.56824854721754	-3.12580463388228	FALSE	0.000355050594709746
PAXIP1-AS1	-4.57376254314226	-1.38560541106304	FALSE	0.00177525297354873
PAM	-4.57435948344339	0.107055451418392	FALSE	0.0131368720042606
RFT1	-4.57567142296666	-0.614655615094188	FALSE	0.00417184448783952
ZNF107	-4.57666946010243	-0.0245989490556298	FALSE	0.0142907864370673
DVL1	-4.57968230104789	-1.55806697322572	FALSE	0.00159772767619386
ZNF544	-4.58309481257215	-2.60200791956673	FALSE	0.000798863838096929
PCSK5	-4.58439197056673	-1.7761150412772	FALSE	0.00106515178412924
TMEM184C	-4.58552404105918	-0.36061767335851	FALSE	0.00434936978519439
CEP295	-4.58560143798451	0.204246062250999	FALSE	0.011184093733357
TRAF3IP2	-4.58630783225016	-0.389608815771343	FALSE	0.00452689508254926
CA1	-4.58677034700263	-6.08984828399744	FALSE	0.000355050594709746
TPK1	-4.58810925492432	0.404477135895113	FALSE	0.0225457127640689
DPEP2	-4.58918851410519	0.460555157400881	FALSE	0.0697674418604651
FCHO1	-4.59047181941714	0.0431147689734361	FALSE	0.0153559382211965
ATN1	-4.59187992488759	-3.33851263694165	FALSE	0.000443813243387183
ZNF410	-4.59196032321008	-0.479523647037025	FALSE	0.00550328421800106
RRNAD1	-4.59568292774449	-0.0990866505779389	FALSE	0.00621338540742056
ZNF808	-4.59749134455326	-0.0599514147438178	FALSE	0.00674596129948518
LMBRD2	-4.59891848869037	-0.470954611885061	FALSE	0.00443813243387183
GNE	-4.59938214642236	-0.525901434671031	FALSE	0.00355050594709746
ACE	-4.6014524631379	-3.8634823689002	FALSE	0.000177525297354873
NUDT18	-4.60216789428774	-0.753707717486206	FALSE	0.0026628794603231
KIF21B	-4.60319293182519	-0.148888977380331	FALSE	0.0198828333037458
NPM3	-4.60384558574274	-1.90794779542002	FALSE	0.000887626486774365
SLC35C1	-4.61096168936036	-1.29886472689049	FALSE	0.00168649032487129
SAMD4A	-4.61140448298587	-1.78798132719632	FALSE	0.00142020237883898
RPP21	-4.61266754389636	-1.46526597125415	FALSE	0.00221906621693591
DAG1	-4.6160322050269	-2.07222197393583	FALSE	0.000887626486774365
ZNF100	-4.6164885534775	-0.317938908084814	FALSE	0.0148233623291319
AMMECR1L	-4.62098038876924	-0.106827328618108	FALSE	0.0065684360021303
SLC46A3	-4.62206506664243	0.166983694519863	FALSE	0.0102964672465826
CMKLR1	-4.62232442656238	-4.87598812905768	FALSE	0.000355050594709746
CUEDC1	-4.62441979861814	0.0262840885138775	FALSE	0.00736729984022723
FBXO8	-4.62467373616906	0.193090626944989	FALSE	0.00674596129948518
PXDC1	-4.62535821842162	-2.99354427367205	FALSE	0.000443813243387183
DHRS7B	-4.62787671183754	0.376511801424362	FALSE	0.0187289188709391
HS2ST1	-4.6279599669219	0.412747887927905	FALSE	0.024409728386295
CCDC58	-4.63223186840519	-3.43394952831358	FALSE	0.000177525297354873
RP11-598F7.3	-4.6336507632607	-4.44102025048986	FALSE	0.000621338540742056
IQSEC2	-4.63463660707412	-2.32547105731704	FALSE	0.000443813243387183
CLDN7	-4.63623922139654	-1.92648161385031	FALSE	0.00133143973016155
RP11-231C14.7	-4.6364326753188	-1.26618793657118	FALSE	0.00213030356825848
PPFIBP2	-4.63673338551897	0.0269709827071587	FALSE	0.00452689508254926
C9orf72	-4.63716959647471	0.39952121679508	FALSE	0.16066039410616
FASTKD1	-4.64108775402198	-2.32301720034534	FALSE	0.000710101189419492
HN1L	-4.64208052852502	-2.58014688201378	FALSE	0.000798863838096929
SNAI1	-4.64429431028305	-4.27887627004468	FALSE	0.000443813243387183
AC147651.4	-4.64621427645553	-1.20830975612747	FALSE	0.00372803124445233
SP2	-4.64923141732126	0.502111347477777	FALSE	0.0374578377418782
CLCN5	-4.65085686985403	-0.957371635794008	FALSE	0.00257411681164566
ABHD3	-4.6523946819593	0.820062955801954	FALSE	0.0777560802414344
EPT1	-4.6527256744506	-0.685862198677656	FALSE	0.00328421800106515
LRIG2	-4.6530261151193	-1.27852148991089	FALSE	0.00204154091958104
AP001055.6	-4.65589993736081	-1.22762786563905	FALSE	0.00337298064974259
HP	-4.65916723213593	-0.98737117905944	FALSE	0.014024498491035
RP11-426C22.5	-4.65917154539597	-0.500394290425811	FALSE	0.00417184448783952
RP11-575L7.8	-4.66117885025149	-0.858171188219923	FALSE	0.00505947097461388
SELENBP1	-4.66311091922332	-4.26203155892033	FALSE	0.000798863838096929
PEX11B	-4.66339908862159	-0.465254797854119	FALSE	0.00372803124445233
NOTCH2NL	-4.66515673591467	0.0483124701230899	FALSE	0.0187289188709391
FHL3	-4.66594847744471	0.591568043089337	FALSE	0.0426060713651695
LRP12	-4.6662278126406	-5.04901450578976	FALSE	8.87626486774365e-05
NVL	-4.66859366756828	-2.22296413286942	FALSE	0.000798863838096929
RP11-356I2.4	-4.66918521540341	-0.0154913907443772	FALSE	0.0222794248180366
TVP23B	-4.67036994706341	0.314004021142975	FALSE	0.0116279069767442
CDC42EP4	-4.67125409649904	-0.19239235746919	FALSE	0.00479318302858157
DNMBP	-4.67247787923184	-0.652074078867501	FALSE	0.00647967335345287
BAHD1	-4.67371501166309	-0.77168252250817	FALSE	0.00230782886561335
TMEM39B	-4.67659773219089	-1.29233921163651	FALSE	0.00177525297354873
PRSS23	-4.676905582419	-2.37195859149808	FALSE	0.00221906621693591
PITPNA-AS1	-4.67708703705369	-1.87886765535828	FALSE	0.00115391443280667
RIC3	-4.6779775715901	-3.153473954081	FALSE	0.000355050594709746
IFT74	-4.6796603950056	-2.21488536585699	FALSE	0.000976389135451802
TTLL4	-4.68194074685285	0.272597310047202	FALSE	0.028670335522812
TMCO4	-4.68202086724644	-3.40856965003853	FALSE	0.000355050594709746
ZFP14	-4.68624622477162	-2.67823740476201	FALSE	0.000532575892064619
ZC3H11A	-4.6921161956885	0.567746053097425	FALSE	0.207527072607847
SKIV2L	-4.69374174485951	0.19679869875215	FALSE	0.0235221018995207
C22orf46	-4.69442064748232	-0.545761684204818	FALSE	0.00585833481271081
PNPO	-4.69624802765439	-9.30685568310174	FALSE	8.87626486774365e-05
PPARGC1B	-4.69675595645114	-3.61158862617229	FALSE	0.000355050594709746
SP4	-4.69816219669008	0.370838961914922	FALSE	0.0173087164921001
ZNF322	-4.6989603230981	0.106591821685719	FALSE	0.00497070832593645
ADARB1	-4.69980271512341	-1.71364198695804	FALSE	0.00159772767619386
UTP20	-4.69992117081302	-3.50424347466144	FALSE	0.00026628794603231
PRKAB2	-4.70023456483266	-1.82123770667628	FALSE	0.00133143973016155
CDKN1C	-4.70024869133935	-1.07171633700447	FALSE	0.00789987573229185
[truncated: 7,021 more rows]

## Sheet: Neutrophil (2) cluster
	Neutrophil (2) cluster
	Gene	Z-score (Kruskal-Wallis test)	Fold change	Highest expression in the cluster ?	Fraction of cells expressing the gene
	IFITM2	166.95216971581	1.12651703006184	FALSE	0.973801538765042
	CSF3R	165.750960550104	1.19512116477085	FALSE	0.961530873939633
	NAMPT	165.459167234754	1.03035820040685	FALSE	0.998106135332413
	ITM2B	159.388660756918	1.16631186552087	FALSE	0.921207338725587
	FCGR3B	151.970219427096	1.27254488416068	FALSE	0.849319392385086
	NEAT1	150.087041169281	0.953387333385848	FALSE	0.995265338331032
	MNDA	149.051436857863	1.35664422539097	FALSE	0.841231012033932
	H3F3A	148.226675888623	0.924328555229948	FALSE	0.963385283093312
	S100A8	135.819205066819	0.674424481231036	FALSE	0.978299467350562
	S100A9	133.146087044322	0.728647903248596	FALSE	0.986072203590452
	LITAF	132.280660672731	0.859390169856408	FALSE	0.935056224107319
	SMCHD1	130.480741651047	1.24597799448767	FALSE	0.793568751232985
	FAM65B	130.031714749893	1.27729428237363	TRUE	0.775971592029986
	PTPRC	127.98055445872	0.933593456663262	FALSE	0.881988557900967
	SRGN	124.425951468255	0.691316759401288	FALSE	0.975221937265733
	SORL1	121.489454355567	1.43894459901554	TRUE	0.70439928980075
	SLC25A37	118.828746215889	0.867695223592623	TRUE	0.898757151311896
	RNF149	114.146229935188	1.10126618107431	TRUE	0.764292759913198
	TXNIP	113.840874164204	1.13328520928624	FALSE	0.789070822647465
	NCF1	111.493133630834	1.1099901483468	FALSE	0.748076543696982
	CMTM2	111.317798844686	1.38990060463861	FALSE	0.626435194318406
	FPR1	111.006179310983	0.995822136520491	FALSE	0.771434207930558
	BASP1	110.724182048844	0.994500993023595	FALSE	0.765634247386072
	CEBPB	110.36771714523	0.81715954411283	FALSE	0.848490826593016
	SELL	109.456024699317	1.27967911506928	FALSE	0.673505622410732
	SAT1	109.298513669236	0.62266544371223	FALSE	0.9677253896232
	HLA-C	108.641818064271	0.669904373742809	FALSE	0.928427697770764
	LST1	108.10083849748	1.08727900382475	FALSE	0.739159597553758
	MIDN	107.733125847831	1.32889389313485	FALSE	0.678516472677057
	CXCR2	107.608752331315	1.44636718372501	FALSE	0.587571513118958
	SMAP2	107.253027557184	1.44151449037906	FALSE	0.654922075360032
	EVI2B	107.155660850835	1.15709196954912	FALSE	0.71398697968041
	HLA-E	106.562685533067	0.674260766974063	FALSE	0.896113631880055
	GCA	105.852421492019	1.09592684783609	FALSE	0.705977510357072
	RGS2	104.20339878283	1.17850401947931	FALSE	0.704478200828566
	S100A11	104.029089165523	0.685247670945212	FALSE	0.904359834286842
	PTPRE	100.187839490101	1.2868911781689	TRUE	0.653698954428881
	LRRK2	100.134941949067	1.4231550252836	TRUE	0.585835470507003
	MYO1F	98.4258193646049	1.27174342756456	FALSE	0.645097652396923
	FCGR2A	98.3507368767939	1.00968961671352	FALSE	0.698520418228447
	COTL1	98.120296072777	0.93176411052489	FALSE	0.744880647070428
	B2M	98.0492426992745	0.443928973698564	FALSE	0.99427895048333
	IL1R2	96.6807315830281	1.31357832335276	TRUE	0.624225685539554
	FAM129A	96.4164211767851	1.1753881016004	TRUE	0.65046360228842
	LCP1	96.2257504012296	0.749117136403359	FALSE	0.814125073979089
	TUBA1A	94.7382377867954	1.1990564437419	FALSE	0.647030972578418
	C5AR1	94.4155429566867	1.11937274267369	TRUE	0.653462221345433
	ANP32A	93.1189363041969	1.01169242819589	TRUE	0.703689090550404
	GMFG	92.7784585303963	0.966431422794451	FALSE	0.705582955217992
	HLA-B	91.6613546915608	0.494397652052645	FALSE	0.965792069441704
	R3HDM4	90.8722980316284	1.21807045969603	TRUE	0.627066482540935
	G0S2	89.8527043954843	0.617850240222107	FALSE	0.768672321956994
	VNN2	89.3255462544224	1.283782577456	FALSE	0.552298283685145
	PTEN	88.7751486422853	1.32258330267674	TRUE	0.591398697968041
	SLC2A3	88.7694476611192	0.916396389144403	FALSE	0.708857762872361
	FYB	88.2958331212337	0.877000687992389	FALSE	0.716669954626159
	CTSS	88.2787109488374	0.763543923833286	FALSE	0.764766226080095
	MME	88.2640052185118	1.76052819286375	TRUE	0.440520812783587
	TMEM154	86.5294362477769	1.26235425895163	FALSE	0.559242454132965
	ACSL1	85.6806985333313	0.890338932815313	FALSE	0.671887946340501
	SOD2	85.0989118120912	0.148655345022919	FALSE	0.956677845728941
	MCL1	84.5771906889524	0.765252219344824	FALSE	0.745590846320773
	TAGLN2	84.5360405188823	0.981277891297046	FALSE	0.656658117971987
	DUSP1	84.1850437197251	0.556627469657781	FALSE	0.847780627342671
	H3F3B	83.8669131520912	0.453183628517957	FALSE	0.907358453343855
	GLUL	82.7824698417102	0.742711563140306	FALSE	0.735726967843756
	ZFP36L1	82.5401838284132	0.878527737788103	FALSE	0.705306766620635
	C10orf54	82.4011289891058	1.29625679536437	TRUE	0.555888735450779
	VASP	82.2367003583412	0.897191794593331	FALSE	0.679700138094299
	MTRNR2L12	82.1171234291867	0.645577078541168	FALSE	0.796922469915171
	PNRC1	81.9181075510509	0.582154421676064	FALSE	0.811915565200237
	SDCBP	81.6758477961843	0.598365099805292	FALSE	0.783547050700335
	VMP1	81.0662729646049	1.12773802185938	TRUE	0.594042217399882
	LYN	79.422121104727	0.831017102546527	FALSE	0.676267508384297
	SERPINA1	79.2955958066536	0.693517301171489	FALSE	0.718208719668574
	TYROBP	79.1455026539368	0.625088519789259	FALSE	0.796212270664825
	JUNB	77.9911696296789	0.552669473445374	FALSE	0.822608009469323
	IQGAP1	77.2753009810072	0.92172779068418	FALSE	0.649516669954626
	CELF2	76.9500829632191	1.29323918852347	TRUE	0.557940422173999
	PELI1	76.8009300826596	1.20068027857058	FALSE	0.539672519234563
	GNAI2	76.0171978976892	0.936411950394447	FALSE	0.632511343460249
	CAP1	74.724257919663	0.868348231692036	FALSE	0.650424146774512
	LRRFIP1	73.1067555014186	1.00440408221388	TRUE	0.610574077727362
	YPEL3	72.3061732697947	1.15944859715185	TRUE	0.561767607023081
	S100A4	72.3008633084009	0.66999443625037	FALSE	0.77119747484711
	MXD1	72.1429281018935	0.687122602434666	FALSE	0.662931544683369
	ABTB1	71.9746104771606	1.32431773174683	FALSE	0.482619846123496
	MTRNR2L8	71.8838621832714	0.747714097262504	FALSE	0.701913592424541
	LAPTM5	71.6211834980981	0.622624543783177	FALSE	0.750680607614914
	PLEK	71.0863028851474	0.563024866191813	FALSE	0.712172026040639
	SPI1	71.0739127075198	0.865940541275348	FALSE	0.604103373446439
	NCF2	70.9845830072492	0.897385083189477	TRUE	0.591753797593214
	CFLAR	70.9808942802446	0.905239887886928	FALSE	0.630933122903926
	XPO6	70.7593031323387	1.32170636932841	TRUE	0.484553166304991
	CYP4F3	70.1333356900227	1.51581886630599	FALSE	0.379049122114816
	S100A6	69.5818573366025	0.536722327200616	FALSE	0.824383507595186
	CREB5	69.2696422801996	1.35122259980463	TRUE	0.454488064707043
	AQP9	68.5586943709735	0.522153927528696	FALSE	0.668968238311304
	ACTB	68.3443746034405	0.284939506873238	FALSE	0.961925429078714
	IRS2	67.3910043738397	1.16449904218046	TRUE	0.516472677056619
	STK17B	66.937839288148	1.04571827668539	FALSE	0.569066877096074
	KIAA1551	66.9318706570776	1.02358700154399	TRUE	0.556441112645492
	BCL6	66.8779120433906	1.10827682343953	TRUE	0.521207338725587
	MALAT1	66.7742981871121	0.311993773967283	FALSE	0.997238114026435
	S100P	66.5313053635052	1.04967247048356	FALSE	0.483172223318209
	ACTR2	65.4082749190346	0.860939065616137	FALSE	0.610495166699546
	ICAM3	65.2388897545789	1.30060296769401	TRUE	0.482304202012231
	ARPC2	65.0704783367145	0.647551029792673	FALSE	0.699348984020517
	SEC14L1	64.695707676645	1.12172237609758	FALSE	0.527046754783981
	ALPL	64.1909451058085	1.09968435953226	FALSE	0.424738607220359
	ACTN1	63.4175360062341	1.15014692123701	FALSE	0.485697376208325
	S100A12	62.9751061727599	0.265523581699497	FALSE	0.574156638390215
	MBOAT7	62.9103793692233	1.05808364425755	TRUE	0.502505425133162
	PTGS2	62.1983715406818	0.874063031677912	FALSE	0.487867429473269
	NABP1	61.8573321311742	0.948898325951922	FALSE	0.528585519826396
	CDKN2D	61.400891307244	1.1338374209069	FALSE	0.497376208325113
	ARHGDIB	61.1629432466767	0.776228957524816	FALSE	0.606825803906096
	ARPC5	61.153298732719	0.695080286744205	FALSE	0.645650029591635
	RHOG	61.0861097999629	0.915573143810287	FALSE	0.569855987374236
	SLC11A1	61.0014123637328	0.949478654834709	TRUE	0.517774709015585
	UBE2D3	60.7797385267279	0.768516665356367	FALSE	0.627658315249556
	CPPED1	60.7284062765098	1.57286727440192	TRUE	0.395857171039653
	MMP25	60.6555978227852	1.44809010756513	FALSE	0.352929571907674
	DAZAP2	60.0159104520956	0.812663316625343	TRUE	0.609074768198856
	JAML	57.7310216157775	1.33888458781913	TRUE	0.404734661668968
	MEGF9	57.6090594860367	1.38214588468083	FALSE	0.402959163543105
	PLXNC1	57.4320797535161	1.09875854810696	FALSE	0.455632274610377
	OAZ1	56.3498560136418	0.369327425162663	FALSE	0.765910435983429
	PROK2	56.0712766092366	1.05165165327575	FALSE	0.398106135332413
	RNF24	55.6862078108012	1.34653184618898	TRUE	0.383547050700335
	USP15	55.0068368509791	1.06399500693116	TRUE	0.516157032945354
	FOS	53.895153411589	0.319441864922643	FALSE	0.759518642730322
	BCL2A1	53.5245237634696	0.277349784980249	FALSE	0.712684947721444
	TALDO1	53.5066409835574	0.865079864791904	FALSE	0.537147366344447
	IER2	52.8122568472015	0.484282184960833	FALSE	0.656026829749457
	GPSM3	52.7108444004267	0.821313424871707	FALSE	0.563937660288025
	FTL	52.6399848369048	-0.0937914803320052	FALSE	0.95872953245216
	STEAP4	52.288498426299	1.09109118954493	FALSE	0.357230222923654
	PYGL	52.1526153432362	1.20317432054514	FALSE	0.39550207141448
	CD46	51.6968372055917	1.28719007503095	FALSE	0.429552179917143
	RTN3	51.3843275437186	1.07771938907644	FALSE	0.461668968238311
	GNB2	50.7927845221659	0.977261427201769	TRUE	0.50092720457684
	FMNL1	50.7695678694675	1.02600363775016	FALSE	0.498717695797988
	HLA-A	49.1401305483404	0.303752176294715	FALSE	0.877451173801539
	CYTH4	47.7137705603791	1.12052443363571	FALSE	0.422568553955415
	LILRB3	47.6866365136754	0.946471271189213	FALSE	0.455750641152101
	CYBA	47.1324055248969	0.412483998915347	FALSE	0.729966462813178
	FAM126B	47.0163824388052	1.45901091341366	TRUE	0.344446636417439
	RGS18	46.9146091249291	0.855737372722279	FALSE	0.327244032353521
	ADGRE5	46.8155924998902	0.858480624095557	FALSE	0.508344841191557
	DENND3	46.58617499469	1.15680344365151	TRUE	0.39183270862103
	TLE3	46.3637543334331	1.17277880805048	FALSE	0.400828565792069
	LBR	46.3486166065654	1.26771887064256	FALSE	0.39060958768988
	HIF1A	46.3214155496042	0.593815004682952	FALSE	0.592108897218386
	IL17RA	46.3008034393522	1.26598485338192	FALSE	0.378023278753206
	UBE2B	46.2533550286892	0.769932258894198	FALSE	0.545788123890314
	FTH1	46.0177741463387	-0.155950498529889	FALSE	0.988991911619649
	GNAI3	45.9202692644702	1.21263671330932	FALSE	0.432195699348984
	RAC2	45.7627554281964	0.748840705734305	FALSE	0.552416650226869
	ALOX5AP	45.565953499332	0.270265709268816	FALSE	0.670507003353719
	LTB	45.5264390489262	0.918464053981065	FALSE	0.385362004340107
	MGAM	45.3594663445267	1.32262747697413	FALSE	0.283251134346025
	LYST	45.2483025484012	1.09430727958397	TRUE	0.431169855987374
	WIPF1	45.2164715226013	0.917739893266608	FALSE	0.4919313474058
	CD55	44.8902491891758	0.559170873514518	FALSE	0.576405602682975
	CLEC7A	44.3031115628484	0.835506847954209	FALSE	0.45373840994279
	LRP10	44.1180518842203	1.26139674627871	TRUE	0.3887551785362
	UBE2R2	44.0621458794909	1.11047321771343	TRUE	0.427658315249556
	ATP6V0B	43.5188158189403	0.729353728569329	FALSE	0.530439928980075
	OSBPL8	43.4542407668942	1.06699218571848	TRUE	0.447662260800947
	NUMB	42.6599006040368	1.00733018405698	FALSE	0.432314065890708
	CXCR1	42.4674866102994	1.27392535104146	FALSE	0.263799565989347
	FAM49B	42.4631337473021	0.785336604872213	FALSE	0.517025054251332
	LSP1	41.4657639225168	0.789146774140725	FALSE	0.50439928980075
	ARRB2	41.3301742517892	0.822288627310819	FALSE	0.488932728348787
	MSL1	41.3168801328207	1.28001965050084	TRUE	0.35833497731308
	IRF1	41.2957777159823	0.743774541843996	FALSE	0.535805878871572
	CDA	41.2130698806461	1.11694260516851	FALSE	0.33217597159203
	TNFRSF10C	41.1955220964271	1.37681670539923	TRUE	0.24718879463405
	STX3	41.1055457484962	1.0794063974548	FALSE	0.359873742355494
	IGF2R	40.9470224560046	1.1051831762299	TRUE	0.400276188597356
	MYL6	40.9194957111182	0.281871264399331	FALSE	0.766817912803314
	PPP1R18	40.8960082290587	0.830861780540618	TRUE	0.487906884987177
	ERGIC1	40.7634459567696	1.31810245133291	TRUE	0.360899585717104
	C16orf72	40.7232032804168	1.17415664396957	FALSE	0.404774117182876
	HCLS1	40.6883685123207	0.910618220324087	FALSE	0.476898796606826
	TPM3	40.4839391385207	0.549953803849971	FALSE	0.590372854606431
	BTG2	40.2270085658487	0.892798494070545	FALSE	0.473466166896824
	PHC2	40.0923078054269	1.25341427051674	TRUE	0.350128230420201
	PCBP1	39.7075857090163	0.653305391554525	FALSE	0.547011244821464
	CDC42EP3	39.4322569954462	0.997576645804328	FALSE	0.413099230617479
	JMJD1C	39.0282172014915	0.856779667885015	FALSE	0.475872953245216
	LIMK2	38.8504338506399	0.897428046546543	FALSE	0.366265535608601
	ACAP2	38.6334598328491	1.05741363780903	TRUE	0.423002564608404
	APOBEC3A	38.5714154015511	1.0022127073859	FALSE	0.326336555533636
	ATP5E	38.1239213577294	0.351738784383405	FALSE	0.754902347603078
	ZDHHC18	38.0539270411575	1.24270495832647	FALSE	0.297376208325113
	RNASET2	37.5429564000049	1.16464790980191	FALSE	0.394712961136319
	RICTOR	37.4493704020119	1.23983303973396	TRUE	0.358492799368712
	CDC42	37.2956673994217	0.580866352848394	FALSE	0.565949891497337
	CEBPD	37.1505907075544	0.744773521546193	FALSE	0.443322154271059
	P2RY13	36.659949922964	1.38433364253666	FALSE	0.254645886762675
	MAP3K2	36.6280867409093	1.01387766731757	TRUE	0.417281515091734
	ARHGAP26	36.5414439307603	1.09118845098968	TRUE	0.365318603274808
	LRG1	35.9646878895981	0.888314247970796	FALSE	0.330005918327086
	FBXL5	35.7610429977594	1.00041875339692	FALSE	0.387453146577234
	LAMTOR4	35.3561925392023	1.02471934413463	TRUE	0.426198461234958
	SSH2	35.3129072257115	1.26641875828176	TRUE	0.349891497336753
	TKT	35.2691982727312	0.866348815783153	FALSE	0.416413493785757
	MAP2K3	35.1182640867028	0.878565530609941	TRUE	0.449201025843362
	CXCR4	35.0917141018407	0.558537423925878	FALSE	0.546261590057211
	PRR13	34.8403633846227	0.792583807936771	FALSE	0.478753205760505
	MX2	34.6989190438238	1.05549958050352	FALSE	0.327086210297889
	YWHAZ	34.6899022357632	0.504419304827274	FALSE	0.579206944170448
	LINC01506	34.5763700682436	1.44535186122921	TRUE	0.215387650424147
	ITGAX	34.2491601963029	0.688304384129319	FALSE	0.442256855395542
	MSRB1	34.2399881387584	1.0463062664941	FALSE	0.322272637601105
	DOCK5	33.9993456366638	1.07929525501074	FALSE	0.321680804892484
	HIST1H2AC	33.7292368973516	0.724399662012011	FALSE	0.288538173209706
	RASSF3	33.7065044971355	1.22503239549177	FALSE	0.329216808048925
	SH3GLB1	33.4803485331146	0.850653241246409	FALSE	0.44269086604853
	FRAT2	33.434682481282	1.3208351003158	FALSE	0.2733478003551
	SLC6A6	33.3978900127974	0.995776179952102	FALSE	0.378772933517459
	RAB11FIP1	33.2319697072618	0.975733322748187	FALSE	0.387966068258039
	PICALM	33.122443553316	0.959360492656757	TRUE	0.400631288222529
	KCNJ15	32.9181534319703	0.976672108805466	FALSE	0.266127441309923
	ARHGAP9	32.6721103485903	1.13513648506957	TRUE	0.336437167094101
	TRIB1	32.5752439165658	0.776348834990703	FALSE	0.40142039850069
	VNN3	32.5524524427367	1.37368388332337	FALSE	0.203195896626554
	MARCKS	32.4694364032355	0.0271209303986599	FALSE	0.628999802722431
	TLR2	32.3937141493059	0.617811658393558	FALSE	0.427461037680016
	EFHD2	32.1125437393999	0.542601783632336	FALSE	0.531110672716512
	CNN2	32.0041452666288	0.965204348108061	FALSE	0.391872164134938
	MAPK14	31.7660236234685	1.17120509581807	FALSE	0.314578812389031
	UBC	31.7199986977803	0.281438104323067	FALSE	0.707792463996844
	FLOT2	31.3476265926953	1.11255597149393	FALSE	0.332136516078122
	IFITM1	30.8906496122483	0.522650165066854	FALSE	0.407299270072993
	PREX1	30.6420834714346	0.955939032008456	TRUE	0.39775103570724
	PLAUR	30.5904974988797	0.428438829585448	FALSE	0.496271453935688
	GNAQ	30.3178718722389	1.23552085228646	TRUE	0.312132570526731
	ZFP36	30.3030945919801	0.235395778344903	FALSE	0.655277174985204
	RASSF2	30.1684582577849	1.04998131225811	FALSE	0.320220950877885
	NFE2	30.1673537797968	1.26122312334487	FALSE	0.225212073387256
	SKAP2	30.0353150263145	1.02336913002785	FALSE	0.36097849674492
	ENTPD1	29.8969850647918	1.42332592464868	FALSE	0.24699151706451
	NCF4	29.7592682494717	1.03608437958459	FALSE	0.323298480962715
	BOD1L1	29.7370979878067	1.05833900402295	TRUE	0.376563424738607
	ADGRG3	29.6340689944441	0.808069116933276	FALSE	0.28415861116591
	RHOA	29.613077558157	0.363567066300603	FALSE	0.584296705464589
	YPEL5	29.6130647178423	0.802251217375834	FALSE	0.456145196291182
	RAC1	29.5030000581899	0.614714612625827	FALSE	0.494732688893273
	IFRD1	29.2869362900095	0.989581342126424	TRUE	0.38058788715723
	AIF1	29.1960653183167	0.572949168259477	FALSE	0.456460840402446
	STK4	29.1861492918577	0.790477366100685	TRUE	0.449950680607615
	HCK	29.0273264792278	0.783091764300565	FALSE	0.375537581376997
	CMTM6	28.9781428457207	0.713674590775765	FALSE	0.45310712172026
	RAB31	28.8483243568269	0.976671091506609	FALSE	0.347366344446636
	TMCC3	28.8297320461819	1.47432065683419	TRUE	0.194042217399882
	FFAR2	28.7317232468233	0.679254106808017	FALSE	0.296074176366147
	MKNK2	28.6522826339659	1.29813758961792	TRUE	0.30215032550799
	FOXO3	28.6339100535274	1.19778410479672	FALSE	0.314342079305583
	SOS2	28.0101888234032	1.32149704607281	FALSE	0.278832116788321
	EGLN1	27.8781248769298	1.46788883018296	TRUE	0.231603866640363
	DOK3	27.6012817198768	1.09960819246789	FALSE	0.290944959558098
	LRMP	27.5021522340495	1.4601323554943	FALSE	0.220990333399093
	PTBP3	27.4647392534216	1.01234465120418	FALSE	0.381732097060564
	PRKCB	27.3941786131289	0.935024161190745	FALSE	0.369895442888144
	SLC12A6	27.2076510064705	1.09763362992037	FALSE	0.305109489051095
	DDX3X	27.1264908096545	0.666820304362259	FALSE	0.477332807259815
	CKAP4	27.0771872114343	0.936235783434397	FALSE	0.325310712172026
	CTBS	26.9453084299331	1.09750462486357	TRUE	0.318879463405011
	MT-ND1	26.6075234172148	0.208221376361055	FALSE	0.883606233971198
	RAF1	26.5641560160726	1.27615172386613	FALSE	0.284355888735451
	ATG2A	26.4388450037389	1.17995055581241	FALSE	0.282659301637404
	ARPC3	26.3626484832216	0.41126149566136	FALSE	0.570211086999408
	SIRPB1	26.130239159294	1.10082204650828	TRUE	0.256145196291182
	BAZ2B	26.1250006705483	1.25837961349211	FALSE	0.281475636220162
	DDX17	26.0428199686814	0.770390134562343	FALSE	0.439968435588874
	CRISPLD2	25.5001651458585	1.30489797607577	FALSE	0.197514302623792
	RALB	25.2545427765193	1.01171941490485	FALSE	0.303965279147761
	USP10	25.235422097624	1.18660565245759	FALSE	0.2782402840797
	EP300	25.1874174131958	1.06221784395428	TRUE	0.346301045571119
	MSN	25.1623746766129	0.703276489194668	FALSE	0.443124876701519
	QPCT	25.1495070731776	1.13902485912958	FALSE	0.243835075951864
	SHKBP1	25.1402692227634	1.00459159216772	FALSE	0.347642533043993
	PADI2	24.9800609788691	1.29461210619976	FALSE	0.180508976129414
	ADGRE2	24.9443034350053	1.00716149467084	FALSE	0.285144999013612
	CR1	24.8372104814573	0.976673183926731	FALSE	0.253422765831525
	TSC22D3	24.7936006023132	0.402811888499894	FALSE	0.534503846912606
	MCTP2	24.2621161906704	1.04605185112739	FALSE	0.25496153087394
	LAMP2	24.1661043802128	0.834010894763041	FALSE	0.373485894653778
	RASSF5	24.0794365898838	0.924325320387223	FALSE	0.360228841980667
	JAK1	24.0228495655123	0.881326404115465	FALSE	0.402998619057013
	ASAP1	23.9624535169057	1.04387231567532	TRUE	0.315289011639377
	SNRK	23.949057883899	1.30240606472921	TRUE	0.259064904320379
	ATG16L2	23.8102280463046	1.27280443987786	TRUE	0.252554744525547
	OGFRL1	23.7107101858334	1.20582992126415	FALSE	0.280568159400276
	IGF1R	23.6799783616229	1.55387931486847	TRUE	0.161649240481357
	SELPLG	23.6029882462277	1.13824268038968	FALSE	0.291536792266719
	LINC01001	23.4949476002013	1.10103449490961	FALSE	0.221187610968633
	LY96	23.4940978924728	0.733614378650916	FALSE	0.353915959755376
	BTG1	23.290889594146	0.245255332757993	FALSE	0.600315644111265
	UBE2J1	23.1766533051154	1.07581904982937	FALSE	0.331307950286052
	MED13L	22.8708815402405	1.13037751476563	TRUE	0.305464588676268
	GLT1D1	22.8399657836842	1.24767430526315	FALSE	0.192345630301835
	UBE2D1	22.8052111779762	0.935269448444341	FALSE	0.328427697770763
	ZCCHC6	22.7655189674875	1.10655761728196	FALSE	0.297218386269481
	CCNI	22.7592957257944	0.66176274519859	FALSE	0.479779049122115
	SLC15A4	22.6995167890913	1.05779803479324	FALSE	0.261984612349576
	PXN	22.6191765663004	1.1239570373398	TRUE	0.261550601696587
	MYH9	22.5411392741526	0.724756861443352	FALSE	0.418149536397712
	DGAT2	22.4742397357715	0.956045726999533	FALSE	0.200631288222529
	SF1	22.3670713905004	0.847944158861176	FALSE	0.403590451765634
	NFKBIA	22.2925756414391	0.0145472370700979	FALSE	0.714144801736043
	UBN1	22.2409391010846	1.31399539240524	TRUE	0.257960149930953
	NRBF2	22.1024109555444	1.15358247369052	TRUE	0.261550601696587
	REPS2	21.9259128685905	1.52017624459231	TRUE	0.139790885776287
	PECAM1	21.8677893972422	1.15273111613042	FALSE	0.260643124876701
	CDC42SE1	21.8184150040089	0.836822777421518	TRUE	0.389031367133557
	MT-ND2	21.8175851127152	0.214319706535687	FALSE	0.812191753797593
	VAPA	21.7665533691258	0.810634054123477	FALSE	0.399605444860919
	TET2	21.6905487365646	1.03915798025314	TRUE	0.303018346813967
	IDS	21.5799777827533	0.990093849453874	FALSE	0.359242454132965
	AHCTF1	21.5780957011988	1.33239766994147	TRUE	0.224186230025646
	AMPD2	21.5546404643029	1.54931420339058	FALSE	0.187176957979878
	RNF130	21.5467070069197	0.762640177603707	FALSE	0.351075162753995
	CPD	21.352405114524	0.526957418270448	FALSE	0.398145590846321
	PAK2	21.3297583396778	0.873474560360705	FALSE	0.381455908463208
	GPCPD1	21.2378172091218	0.745900616635873	FALSE	0.373367528112054
	VAMP2	21.0816386815369	1.00038434456433	FALSE	0.353324127046755
	LPAR2	20.8276903623406	1.3102165089472	TRUE	0.187610968632866
	ALOX5	20.6901660036444	0.98155167747925	FALSE	0.284237522193727
	TSEN34	20.5254757044235	1.17415458518812	TRUE	0.226080094693233
	PDE4B	20.3565948261012	0.683289119888249	FALSE	0.354468336950089
	CORO1A	20.3562794552852	0.560503230041486	FALSE	0.429157624778063
	FPR2	20.3521486949758	0.539527011766433	FALSE	0.312172026040639
	UBR2	20.1784659395082	1.35790831979019	TRUE	0.231090944959558
	IL6R	20.1625823880111	1.01444411321767	TRUE	0.259341092917735
	NUAK2	20.0522591457404	1.61143253177537	FALSE	0.135056224107319
	NIN	19.999826732926	1.14337095627926	TRUE	0.286249753403038
	NAIP	19.9406528811996	0.955839723467512	FALSE	0.284592621818899
	ACTR3	19.8258611220425	0.447514863294343	FALSE	0.494140856184652
	ATHL1	19.8079665836366	1.25818131249349	TRUE	0.18508581574275
	CSF2RB	19.7739353833569	0.713223136468383	FALSE	0.293785756559479
	NCOA4	19.6997890607386	0.965475667778771	FALSE	0.308305385677648
	TLR1	19.6537949177339	1.1063959009789	FALSE	0.208759124087591
	GTF2I	19.5329566312935	1.0965460529089	FALSE	0.304557111856382
	LYZ	19.4416068554568	-0.623047946094662	FALSE	0.459735648056816
	SULT1B1	19.4398122414258	1.35048596805245	FALSE	0.140935095679621
	NCOA1	19.4300156502552	1.20792599239595	TRUE	0.257447228250148
	HSPA6	19.3977957842916	0.276618262291987	FALSE	0.194042217399882
	TBL1X	19.2895410610161	1.29766608893265	FALSE	0.213138686131387
	TREM1	19.258233556755	0.452128443100078	FALSE	0.369816531860327
	PJA2	19.1926592954775	1.0004827368645	TRUE	0.333280725981456
	CCPG1	19.1150054776511	1.07711353922626	FALSE	0.269086604853028
	RP11-467L13.7	19.0610751640146	0.833532206409679	FALSE	0.202840797001381
	CFL1	19.0389066170188	0.196798274867988	FALSE	0.671375024659696
	AGTPBP1	19.0388729868379	1.17041976308171	FALSE	0.248964292759913
	JAK3	18.8816236479852	1.04227068019544	FALSE	0.255553363582561
	USP32	18.8667096301392	1.05523303222741	TRUE	0.236535805878872
	SLA	18.8220819977426	0.756044178216796	FALSE	0.358216610771355
	CCNL1	18.8010325897945	0.380062737462753	FALSE	0.543381337541922
	LINC01272	18.7434036296081	0.375033130727773	FALSE	0.374945748668376
	MYADM	18.6410490529625	0.745349175631249	FALSE	0.373091339514697
	CIR1	18.5201191649482	0.818232893721302	FALSE	0.329848096271454
	MMP9	18.2209187122242	0.309590314794544	FALSE	0.202682974945749
	ADAM8	18.1427695223392	0.916302888488588	FALSE	0.27946340501085
	WAS	18.1137277981004	1.03584211522145	FALSE	0.301834681396725
	MGEA5	18.0218192178333	0.983456211827528	TRUE	0.327559676464786
	PARP8	17.8480900697573	1.15222901734551	TRUE	0.254882619846123
	CCNJL	17.6239427382897	1.77275879228837	TRUE	0.0913000591832709
	CXCL8	17.4972814503079	-0.400502873751758	FALSE	0.651331623594397
	STAT5B	17.4703626655675	1.13556599013943	FALSE	0.230814756362202
	CREBRF	17.4541993803356	0.763844990274718	FALSE	0.356717301242849
	SH3BGRL3	17.4239423750049	0.0306594057068534	FALSE	0.738765042414677
	PCNX	17.3747708208882	0.972421782704148	TRUE	0.296113631880055
	CEP63	17.3598466109531	1.42113302691024	TRUE	0.169066877096074
	CNTNAP3	17.3018892393877	1.87145360200269	TRUE	0.0851844545275202
	OAZ2	17.1804280145989	1.13940019660955	FALSE	0.249201025843362
	CST7	17.121162892937	0.459632908644523	FALSE	0.325744722825015
	TYMP	17.0010632194156	0.42387552267312	FALSE	0.44127046754784
	ALPK1	16.9760278618164	1.12366616143705	FALSE	0.181455908463208
	ANKRD13A	16.9725661897134	1.1768497803752	FALSE	0.246123495758532
	RBM47	16.8373541236986	0.746207139885676	FALSE	0.318169264154666
	PLIN5	16.8282198149276	1.25013550508994	FALSE	0.130676662063523
	TNFAIP2	16.8152552025285	0.535170486916108	FALSE	0.345472479779049
	IFITM3	16.6949116885549	0.157970440968406	FALSE	0.457526139277964
	TLR6	16.5749230917813	1.36183687306015	TRUE	0.136358256066285
	NFIL3	16.5595888775558	0.889314897920683	FALSE	0.290866048530282
	NFKBIZ	16.436639755626	0.289701549027327	FALSE	0.471927401854409
	KDM6B	16.3241402022882	0.645025661366735	FALSE	0.368041033734464
	KIAA0232	16.3025614267015	1.26251682474043	TRUE	0.207378181100809
	ROCK1	16.2943260416898	0.927473698352114	FALSE	0.34361807062537
	FCGR3A	16.0371660800366	0.570139356489699	FALSE	0.289919116196488
	PKN2	16.0136000096031	1.36170042816164	FALSE	0.207023081475636
	PBX2	16.0066920165296	1.25341594092703	TRUE	0.208127835865062
	IL18RAP	15.9156893373891	1.14474801228205	FALSE	0.133872558690077
	HSPA1A	15.6351265394415	-0.522311286459955	FALSE	0.294061945156836
	ANXA3	15.6146078380337	0.623039230826	FALSE	0.186190570132176
	PIK3CD	15.6092388810176	1.31986162587856	FALSE	0.187887157230223
	CKLF	15.54423739709	0.672630408158227	FALSE	0.362990727954232
	MANSC1	15.5089937852463	1.41730951449627	FALSE	0.104320378772934
	CNBP	15.392869358888	0.770369483978676	FALSE	0.375498125863089
	IL4R	15.3760568221018	0.943925165723631	FALSE	0.282106924442691
	ADGRE3	15.3732292784417	1.43982683297903	FALSE	0.0956401657131584
	DYSF	15.3632550239461	0.973874949830455	FALSE	0.191872164134938
	PPM1F	15.3604669583373	1.46984726247304	TRUE	0.162122706648254
	CA4	15.3554516794663	1.46641851734356	FALSE	0.0913000591832709
	KLF7	15.3358313541312	1.08889084340578	FALSE	0.210692444269087
	C5AR2	15.2831349817981	1.36364596758721	FALSE	0.132136516078122
	KLF6	15.211878300337	0.0479639206691961	FALSE	0.66107713552969
	GPR27	15.1628805747772	1.38484653859821	FALSE	0.11031761688696
	IFNGR1	14.9781320217446	0.902016595943771	FALSE	0.309646873150523
	TMEM71	14.8441423941183	1.1638992019941	TRUE	0.166936279345038
	FAM53C	14.6900267005833	1.13127505888897	TRUE	0.208206746892878
	ECE1	14.6752290728402	0.925852256808723	FALSE	0.219057013217597
	TDP2	14.6572941959044	0.779468373825055	FALSE	0.251252712566581
	MBOAT2	14.6031577178802	1.32173191508731	FALSE	0.110357072400868
	MEFV	14.5514931031576	1.00308928738789	FALSE	0.173249161570329
	TNFSF10	14.491796986754	0.886137319640992	FALSE	0.227895048333005
	MTRNR2L1	14.4646451354649	1.84340343940889	TRUE	0.102031958966266
	WDR26	14.4347518800445	1.06333600988861	TRUE	0.287512329848096
	HSD17B11	14.2985112123604	1.05029662252577	FALSE	0.269402248964293
	NADK	14.2834748349366	0.894136921299776	FALSE	0.262063523377392
	TMX4	14.2770174351132	1.271917982164	FALSE	0.237285460643125
	ULK1	14.1785195032286	1.32356385782863	FALSE	0.165200236733083
	LRRC25	14.1784146722475	1.06652195032537	FALSE	0.214835273229434
	HOTAIRM1	14.1292364859795	1.49391664816793	FALSE	0.176879068849872
	PLEKHG3	14.0691322792628	1.59978926624869	TRUE	0.103097257841783
	FAM8A1	13.9288163558622	1.16143402562027	FALSE	0.160307753008483
	PHF21A	13.848038335347	1.07609293875142	TRUE	0.223002564608404
	ABHD2	13.7825884323076	1.24349313844282	FALSE	0.220990333399093
	ANXA11	13.7466519703003	0.911104498609503	FALSE	0.324127046754784
	TOB1	13.6256296179705	1.24398935391717	TRUE	0.227973959360821
	RXRA	13.576352728215	0.989896391602194	TRUE	0.258275794042217
	FGL2	13.4866916458306	0.863011838116455	FALSE	0.223949496942198
	TMBIM6	13.1568975686114	0.495030703958486	FALSE	0.439731702505425
	TNFRSF1B	13.139760960046	0.396819957921309	FALSE	0.419175379759321
	ZNF281	13.110637651631	1.05560581561743	FALSE	0.229315446833695
	ORAI2	13.0680484670059	1.1037892750562	FALSE	0.217676070230815
	PTPN6	13.0498921537567	0.878504373271391	FALSE	0.305227855592819
	LILRA5	13.0074504785535	0.635796634223349	FALSE	0.262734267113829
	CHST15	12.9952430343519	0.942340124774926	FALSE	0.197277569540343
	MOB3A	12.9452006447317	1.02661766475209	FALSE	0.253896231998422
	RP6-159A1.4	12.8086758672428	0.841201333662356	FALSE	0.173288617084238
	TUBA4A	12.7969319539521	0.737288323088959	FALSE	0.249477214440718
	MAPK1	12.7773999902804	1.13000317707262	FALSE	0.264588676267508
	AGO4	12.7287758175266	1.22962124994341	FALSE	0.187610968632866
	C15orf39	12.7115052216551	0.933682461117273	FALSE	0.227973959360821
	PGLYRP1	12.7107319472194	0.724565370615821	FALSE	0.100848293549023
	PPP4R1	12.5638348621215	1.32474790897045	FALSE	0.161333596370093
	PLCG2	12.5215534436072	0.734409955066169	FALSE	0.280213059775104
	HN1	12.5215445575956	0.927993398859076	FALSE	0.281949102387059
	MAP4K4	12.4938694669396	0.698376730367268	FALSE	0.306806076149142
	FAM212B	12.48680325849	1.60672100900116	TRUE	0.0866443085421188
	LIN7A	12.4133259150409	1.31358077775316	FALSE	0.106372065496153
	KRT23	12.3947848426662	1.13385374135127	FALSE	0.0936279345038469
	APBB1IP	12.3733147378331	0.899295884940513	FALSE	0.299546261590057
	PHF20L1	12.3314270968824	0.86634091718609	FALSE	0.291891891891892
	ADM	12.2693745352174	0.626207452060624	FALSE	0.221227066482541
	SRPK1	12.2668708302962	0.998167935974936	FALSE	0.200394555139081
	ACOX1	12.1587253057997	1.36543413006866	FALSE	0.160465575064115
	CPQ	12.1117932154172	1.15171871291714	TRUE	0.201104754389426
	MRVI1	12.0998111821827	1.35350733039959	TRUE	0.0802130597751036
	ZC3HAV1	12.0759303876545	1.09238034237244	FALSE	0.263957388044979
	CBX4	12.0648770683355	1.27181697513999	TRUE	0.191517064509765
	ZYX	12.0545493623333	0.674822575123941	FALSE	0.336318800552377
	DOCK8	11.9121928454867	0.968191881471394	TRUE	0.290274215821661
	PDZD8	11.9098244949581	1.36494445742773	FALSE	0.17100019727757
	NUP214	11.9053558258385	1.09941572045105	FALSE	0.225882817123693
	KIF1B	11.8994684457636	1.1138764890225	FALSE	0.212823042020122
	DAPK2	11.8547838733455	1.50982997133319	FALSE	0.0831327678043007
	PDLIM7	11.8103456209709	0.798447492987719	FALSE	0.235509962517262
	RNF141	11.7574375943087	1.14617215435374	FALSE	0.182205563227461
	SLC44A2	11.7443419410844	1.21244677777254	FALSE	0.168159400276189
	KAT6A	11.7019485974044	0.996946200222266	TRUE	0.257565594791872
	PPP1R3B	11.5975779956182	1.12447579070592	TRUE	0.131584138883409
	DPEP2	11.5908633944072	1.52495612898416	TRUE	0.129690274215822
	HAL	11.4680963225271	1.53137150950689	TRUE	0.0768987966068258
	NOP10	11.4595186735217	0.343923136878508	FALSE	0.450503057802328
	SNX10	11.4293623180804	0.473861734766752	FALSE	0.35750641152101
	CTD-3088G3.8	11.3860396441718	0.816716974953046	FALSE	0.117735253501677
	DHX34	11.326963068532	1.33653036244033	FALSE	0.114657723416848
	FKBP5	11.2843690181039	1.05758038626328	FALSE	0.254488064707043
	SVIL	11.2742900757708	0.978252055968638	TRUE	0.179601499309529
	IVNS1ABP	11.1458829926098	0.075884476449212	FALSE	0.466679818504636
	FGD3	11.1365428449466	1.14499809222509	TRUE	0.184533438548037
	APOBR	11.0538965125047	1.04404378759605	FALSE	0.196922469915171
	C1orf132	10.8859687110598	1.13323941857033	TRUE	0.156677845728941
	SHOC2	10.788646805855	0.896864529624435	FALSE	0.285697376208325
	RP11-22N19.2	10.7175441829245	0.898855202286124	FALSE	0.157743144604458
	ASAH1	10.7166265085547	0.33531346239186	FALSE	0.399881633458276
	TIMP2	10.5527388685226	0.740287377190597	FALSE	0.26904714933912
	PGD	10.5083990736236	0.764444400677161	FALSE	0.277451173801539
	RARA	10.4951955569803	1.00431441567123	FALSE	0.22533043992898
	ATP2A3	10.4348233515626	0.998760706863787	FALSE	0.200236733083448
	CCNG2	10.3968086768239	1.23438297328774	FALSE	0.1515880844348
	SLC45A4	10.3458157886783	1.1304977549245	FALSE	0.114657723416848
	NFE4	10.3027365360552	1.15501867899219	FALSE	0.074689287827974
	RASGRP4	10.2290193674679	1.17558899534345	FALSE	0.135174590649043
	NHSL2	10.215409554048	1.47480500383681	TRUE	0.11276385874926
	CHD4	10.1416352570598	1.09686457989011	FALSE	0.258591438153482
	CACUL1	10.1224532762878	1.30573950660262	TRUE	0.191911619648846
	ITGB2	10.059943549308	0.522261756934783	FALSE	0.381653186032748
	SLC8A1	10.0118776340603	1.47733582400687	TRUE	0.156164924048136
	LILRA2	9.91317299830207	1.01861274756058	TRUE	0.171236930361018
	C4orf3	9.90679080763061	0.582884022043602	FALSE	0.397987768790688
	IL1RAP	9.85223921367655	0.85553057453117	FALSE	0.188321167883212
	RAB3D	9.84120281528171	1.24879851680751	FALSE	0.129769185243638
	TMEM55A	9.68071103701133	1.17546307880534	FALSE	0.123101203393174
	PHOSPHO1	9.67666135340432	1.52475460349785	FALSE	0.0632866443085421
	TECPR2	9.65265961689239	0.901253118567379	FALSE	0.130203195896627
	STXBP5	9.60368131388788	1.21193005091129	FALSE	0.122943381337542
	LPCAT2	9.57868519266093	0.924828001629061	FALSE	0.203511540737818
	HRH2	9.44388221356517	1.33001109163617	TRUE	0.107910830538568
	TSPAN2	9.42203651511091	1.40830792377943	FALSE	0.0818701913592425
	MBP	9.41067553480664	0.719363708669793	FALSE	0.320339317419609
	CAMK1D	9.35233425015698	1.4012056786738	TRUE	0.140816729137897
	FRY	9.2621817467083	1.43926016835415	TRUE	0.1031761688696
	KIAA1324	9.25615238815012	1.56675440705012	FALSE	0.0641152101006116
	NTNG2	9.1657433242511	1.12293422961076	FALSE	0.0877490629315447
	DSC2	9.14184420532798	1.18099738542291	TRUE	0.135292957190767
	NOTCH1	9.09983132643861	1.07772804788839	TRUE	0.175458670349181
	SLC40A1	9.0231132953346	0.971899007745845	FALSE	0.110278161373052
	AATK	8.99918673500747	1.22560381811826	TRUE	0.0812783586506214
	TNRC6B	8.88079010744969	1.04925242465729	TRUE	0.260643124876701
	ARHGEF40	8.87479519036039	1.09695210625662	TRUE	0.12787532057605
	TMEM91	8.86326806133506	1.0469874745942	FALSE	0.134346024856974
	ARAP3	8.79741574462562	1.37330872933586	TRUE	0.0732294338133754
	WDFY3	8.69862065552446	0.844205087708195	FALSE	0.196843558887354
	CEACAM3	8.68399145792674	0.737363689567019	FALSE	0.10929177352535
	CXCL1	8.64755025495775	0.416240314267071	FALSE	0.189544288814362
	LASP1	8.58777361589043	0.964728571368871	FALSE	0.263602288419807
	OSBPL2	8.48215135690765	1.22235744791118	TRUE	0.134464391398698
	CHI3L1	8.18905001330352	1.12337093946877	FALSE	0.0632866443085421
	RAP1A	8.14187415786919	0.811088416814126	FALSE	0.32156243835076
	NEDD9	8.10499215949371	0.874543428005025	FALSE	0.18283685144999
	CEP19	8.07608195315712	1.4207475254445	TRUE	0.0661668968238311
	ABHD5	7.83663063016785	1.03811896527086	TRUE	0.165358058788716
	AC074289.1	7.77210112159135	1.4219644519619	TRUE	0.0728743341882028
	FAM101B	7.76088188998123	0.94994244656374	FALSE	0.186900769382521
	ABCA7	7.70343382821495	1.22668752045763	FALSE	0.122075360031564
	SP110	7.67957126394529	0.986092224024156	FALSE	0.179759321365161
	TRPM6	7.6716532448929	1.52549243901885	TRUE	0.0452554744525547
	RC3H1	7.66639404698296	1.13055284957839	TRUE	0.20347208522391
	HMGB1	7.64590422007124	0.372764451171083	FALSE	0.436930361017952
	HECA	7.6388935045629	0.963910389536087	FALSE	0.250937068455317
	YWHAB	7.50065566552984	0.505872934351969	FALSE	0.397474847109884
	WLS	7.43696163769423	1.50961258977446	FALSE	0.0727165121325705
	HNRNPK	7.42778541959227	0.560183829476501	FALSE	0.392385085815743
	PANX2	7.37456588745559	1.50196193427877	FALSE	0.0535411323732492
	CREBBP	7.35666583859973	1.03475334667435	TRUE	0.236180706253699
	CTC-246B18.10	7.35481265694693	1.49508188168813	TRUE	0.0529887551785362
	CYTIP	7.31243391907959	0.824217992112222	FALSE	0.282777668179128
	ZNF516	7.31064524776912	1.41475333881286	TRUE	0.0981258630893667
	MAP3K3	7.28614111275977	1.31220634176581	FALSE	0.152377194712961
	BTNL8	7.20505225029891	1.22075464670608	FALSE	0.0507003353718682
	TLR8	7.20373757533272	1.08375259018262	FALSE	0.14239494969422
	KREMEN1	7.09237523488553	0.878516845653333	FALSE	0.115289011639377
	FAM157C	7.08937872817323	1.3514590313046	FALSE	0.0596172815150917
	MYL12B	7.06370100748191	0.346156407712867	FALSE	0.459538370487276
	RP11-701P16.2	7.05937682613595	1.34517815168026	FALSE	0.0503057802327875
	CHD1	6.98672260719977	0.88685530891147	FALSE	0.291378970211087
	C16orf54	6.95720784157042	1.08269526106535	FALSE	0.15525744722825
	IL13RA1	6.85850728885178	1.04502555481905	TRUE	0.184454527520221
	CASS4	6.82929803971321	1.32951562945621	FALSE	0.0636811994476228
	RP11-326C3.12	6.81552854279491	1.15568431259782	TRUE	0.0543696981653186
	RP11-561P12.5	6.81235770079866	1.42227046738353	TRUE	0.0435194318405997
	TLR4	6.78079553969132	0.892778804618096	FALSE	0.19550207141448
	CLEC2B	6.75359653141319	0.56454104486041	FALSE	0.335529690274216
	STAT3	6.74510145576179	0.667080006102494	FALSE	0.348628920891695
	TRANK1	6.74059968091642	1.11319573720499	FALSE	0.111698559873742
	F5	6.73815086299768	0.989408519312832	FALSE	0.111185638192937
	KDM4B	6.65912128054232	1.29160986839915	TRUE	0.130282106924443
	NBEAL2	6.64781622946854	0.911391788354756	FALSE	0.19325310712172
	LRRC4	6.55147419346712	1.40247613865836	FALSE	0.0538173209706056
	GPAT3	6.4968125083751	1.03347636960981	FALSE	0.108699940816729
	CLEC4E	6.4470657579848	0.360727104580258	FALSE	0.264273032156244
	NFKBID	6.36174929483619	0.935238762870425	FALSE	0.198106135332413
	TLR10	6.35675807373483	1.31098093686948	TRUE	0.0540540540540541
	GAB2	6.34873889416241	1.16581412471813	TRUE	0.132807259814559
	PHF12	6.29249483914811	1.28155688836026	TRUE	0.130637206549615
	PADI4	6.25801147889523	0.732963393208542	FALSE	0.0990727954231604
	ARHGAP25	6.25500444905548	1.01071338244678	FALSE	0.169934898402052
	MAST3	6.1705403452725	1.14557071488036	TRUE	0.142907871375025
	KLF2	6.1253154890178	-0.0171055656383844	FALSE	0.492641546656145
	CTB-61M7.2	6.11457297413689	0.461957868778358	FALSE	0.263641743933715
	DHRS13	6.08016663113197	1.12663866596595	TRUE	0.066087985796015
	COQ7	6.0756448480885	1.19273029406444	TRUE	0.126967843756165
	SEMA4D	6.06835958610832	1.01139475397836	TRUE	0.205563227461038
	TP53INP1	6.06175919783877	1.33250555918904	FALSE	0.104438745314658
	PRKAR1A	6.0155666566271	0.825863308346825	FALSE	0.287827973959361
	FGR	5.9989863381593	0.434166134564963	FALSE	0.348273821266522
	SPAG9	5.85601810265868	0.560646156321753	FALSE	0.312921680804892
	RP11-531H8.2	5.83398764202624	1.19134665941831	FALSE	0.0383113040047347
	SPOPL	5.80992606661934	1.05490791462634	FALSE	0.16322746103768
	RP11-977B10.2	5.80116578529563	1.53270347911527	TRUE	0.0406391793253107
	DHRS7	5.7972309659766	0.921340436332121	FALSE	0.26884987176958
	ARG1	5.73853241345612	0.697657924497346	FALSE	0.060366936279345
	KIAA0825	5.70725631748767	1.2407057511053	TRUE	0.0538962319984218
	CEACAM4	5.66291918772827	1.35936251510936	FALSE	0.0657723416847504
	SNX18	5.62453906243166	1.04354993782462	FALSE	0.183113040047347
	LINC01127	5.6110140538024	1.26655743681444	TRUE	0.0446636417439337
	NFAM1	5.56777049516269	1.04662940059964	TRUE	0.140185440915368
	PGS1	5.55722179430667	0.707984228614358	FALSE	0.186348392187808
	EIF4E3	5.538091825692	1.03023635257721	FALSE	0.160110475438943
	MBNL1	5.52080632250701	0.714039617675565	FALSE	0.341250739790886
	REM2	5.51119459923396	1.55671498710435	TRUE	0.0381929374630105
	CTB-152G17.6	5.46328959417537	1.63820268704107	TRUE	0.0452554744525547
	TCP11L2	5.39881208456831	1.20411288676568	TRUE	0.111895837443283
	GPR155	5.36513460247398	1.3109222964972	TRUE	0.0875517853620043
	FUT7	5.35233722869503	1.22221923238634	FALSE	0.0594200039455514
	TLR5	5.35220748001593	1.16421931833893	FALSE	0.0916551588084435
	ELL	5.32047535248994	1.05699715069614	TRUE	0.139830341290195
	DAAM2	5.28295295070543	1.61416336445176	FALSE	0.0303807457092129
	HSDL2	5.28177713715713	1.2435372340482	FALSE	0.120378772933517
	CNTNAP3B	5.2612168456165	1.93199729594203	TRUE	0.0282896034720852
	RP11-138A9.1	5.25407075759678	0.885309816988285	FALSE	0.209942789504833
	CAMK2G	5.18858923988181	1.41930825686006	TRUE	0.0930361017952259
	ROPN1L	5.17733447916529	0.983605935816398	FALSE	0.0473860722035905
	RP11-215P8.3	5.15026843895385	1.3201473146144	TRUE	0.0457683961333596
	CD302	5.12080546795723	1.10371516916477	FALSE	0.157151311895837
	KMT2C	5.10698149178422	0.883268630251974	TRUE	0.276504241467745
	CFD	5.04997121847729	0.951380236610971	FALSE	0.184927993687118
	EPHB1	5.04673789947856	1.14136337621543	FALSE	0.0375616492404814
	HCG27	5.02453085765251	1.51987067817719	TRUE	0.0340501085026632
	LINC00694	4.99714153050814	0.856948385660645	FALSE	0.0658907082264747
	ZNF467	4.92459303058202	1.16532937040877	FALSE	0.098283685144999
	RAB27A	4.86072013008981	0.812973573060623	FALSE	0.226593016374038
	PPP1R3D	4.85418177503512	1.29453138379595	FALSE	0.0676662063523377
	SLC19A1	4.84863642680859	1.25217260372559	TRUE	0.0782008285657921
	C3orf62	4.83202228892725	1.2205037697847	TRUE	0.11012033931742
	LRFN1	4.77771287067903	1.33521076024084	TRUE	0.0406786348392188
	LMNB1	4.77337946060925	0.57266965063401	FALSE	0.212586308936674
	NLRP12	4.73457921249582	1.23602757523422	FALSE	0.0768987966068258
	S1PR4	4.73202094866625	1.06196246358371	FALSE	0.177904912211482
	AC074117.10	4.70092811594028	1.06709466131025	FALSE	0.119629118169264
	SLCO3A1	4.70061122378576	1.04636848967539	FALSE	0.192937463010456
	ARID4A	4.67633859687	1.15918575372379	FALSE	0.18733478003551
	RP4-568C11.4	4.66005469535348	1.29318582769097	FALSE	0.0387847701716315
	PELI2	4.62867202633752	1.16521691171274	TRUE	0.0957585322548826
	TSPO	4.58830856038901	0.303714100440816	FALSE	0.411521010061156
	JMJD6	4.58734800290684	0.919169284641964	TRUE	0.217123693036102
	HIST1H2BC	4.58187887492581	0.884785378412082	FALSE	0.0784375616492405
	ELF2	4.54649769045419	0.955968088498163	TRUE	0.229118169264155
	NECAB2	4.53411445635632	1.6323307531543	FALSE	0.0263168277766818
	BCL3	4.50199622776697	0.759826380240698	FALSE	0.226750838429671
	ANPEP	4.46453935390155	0.760185696113303	FALSE	0.211560465575064
	BACH1	4.46360493546458	0.718709175109144	FALSE	0.271611757743145
	LPGAT1	4.45713869944993	1.04296656754863	FALSE	0.215032550798974
	RAPGEF2	4.45605622748279	1.28966983739711	FALSE	0.127401854409154
	PTP4A2	4.44388866951383	0.586032111341483	FALSE	0.373130795028605
	CAMP	4.40519713180066	-0.417963485304401	FALSE	0.0598540145985401
	GJB6	4.33568096603856	1.33014827872575	FALSE	0.0307358453343855
	MAP2K4	4.27131543504498	1.3711997412801	TRUE	0.0886565397514303
	AC116366.6	4.25522924034449	0.963365656181745	FALSE	0.124363779838232
	PHACTR1	4.24567087316655	0.216371520197618	FALSE	0.340501085026632
	FAM13A-AS1	4.23327470512054	1.39996230453546	FALSE	0.047109883606234
	MLF2	4.16504316175608	1.02233688118782	FALSE	0.240126257644506
	MAK	4.11744264144931	1.23946521654335	FALSE	0.0381929374630105
	MYO7B	4.10356413477838	1.46286098439997	TRUE	0.0308542118761097
	C1RL	4.09386775708568	1.24701181463532	FALSE	0.0832511343460249
	IGSF6	4.04890177564566	0.319194924091103	FALSE	0.311146182679029
	TRIM25	4.04798870119892	0.753161416293916	FALSE	0.208561846518051
	LINC00672	4.01781869281269	1.38682351139752	TRUE	0.0456500295916354
	NOTCH2	3.97358409348299	1.04079721818304	TRUE	0.182363385283093
	TGFA	3.97100585544072	1.25699031271901	FALSE	0.0434799763266917
	FAM63A	3.96925343475498	1.07089446850441	FALSE	0.0570526731110673
	COL18A1	3.9428040010447	1.25070172678271	FALSE	0.0476228052870389
	ZNF608	3.92228136195447	1.79043731299241	TRUE	0.0259617281515092
	AP5B1	3.90292553460095	1.06375185597596	FALSE	0.126060366936279
	SLC16A3	3.80051067622263	0.507277919892539	FALSE	0.298283685144999
	CFP	3.75110783431195	0.848215866923097	FALSE	0.161728151509173
	MAP3K1	3.6601594646268	1.13019256309415	FALSE	0.181732097060564
	PLPPR2	3.61039241530668	1.12312014215692	FALSE	0.0794634050108503
	RP11-76E17.3	3.59600851581568	1.10842115161685	FALSE	0.0353915959755376
	FCGRT	3.58910969496705	0.736779252626355	FALSE	0.235470507003354
	LMTK2	3.56640874588374	1.19581925728348	TRUE	0.0702308147563622
	ITPK1	3.54228382589005	1.32208001054057	TRUE	0.130716117577431
	ZBTB18	3.5397233168931	1.2895104991359	TRUE	0.0834484119155652
	RALGAPA2	3.53036201624669	0.932450514386756	FALSE	0.142828960347209
	SLC37A3	3.52020146242959	1.24309830769159	FALSE	0.0636022884198067
	AFF2	3.51938966516178	1.19560741282765	FALSE	0.0283685144999014
	BEST1	3.50880856134362	0.954023482330839	FALSE	0.119984217794437
	TOPORS-AS1	3.50632320889134	1.19784481492974	FALSE	0.129058985993293
	CNPY3	3.43203884833307	0.988480843996785	FALSE	0.237640560268297
	SRSF5	3.315260334423	0.382312283033615	FALSE	0.409508778851845
	PPP2R5A	3.27885190943761	1.11983489726254	FALSE	0.172104951666995
	RBP7	3.26952339400073	1.03586016970196	FALSE	0.0997829946735056
	IPMK	3.2544001802831	1.06542737076922	TRUE	0.11173801538765
	PPP1R12B	3.24342835898287	1.43196446258977	FALSE	0.0651410534622213
	FLJ45079	3.21833398629506	1.52652862416012	FALSE	0.0222529098441507
	KCNJ2	3.2016430302019	0.583429246887862	FALSE	0.0703886368119945
	IRAK3	3.15348186300775	0.369712921976423	FALSE	0.292049713947524
	NBPF26	3.14219479974985	1.44507380424119	TRUE	0.0445058196883014
	IKBIP	3.11711164101713	1.38957687185602	FALSE	0.0901163937660288
	WAC	3.11151357986318	0.791900981035508	FALSE	0.295797987768791
	F2RL1	3.10694069898092	1.41672698379996	FALSE	0.028723614125074
	RP11-44F14.8	3.0192030617317	1.72447822908002	TRUE	0.0181495363977116
	PHYHD1	-3.00095026236844	-1.89168093298882	FALSE	0.000434010652988755
	DICER1	-3.00098742551643	1.0442102058249	FALSE	0.17036890905504
	MARCH7	-3.00122493201272	0.93184701712127	TRUE	0.176326691655159
	EFCAB13	-3.00167006940991	-0.534650171362868	FALSE	0.00118366541724206
	CCR6	-3.00235918604796	-1.47349732389914	FALSE	0.000946932333793648
	SMYD5	-3.00526854269994	-2.96880854824288	FALSE	0.000118366541724206
	CHIC1	-3.0055474693897	-3.10546471298973	FALSE	0.000157822055632275
	MYO1D	-3.00991283246799	-2.63926574729654	FALSE	0.000157822055632275
	FZD3	-3.01078294507907	-1.61059899833424	FALSE	0.00059183270862103
	ZNF510	-3.01212760327455	-1.90061624188527	FALSE	0.000473466166896824
	RALGPS1	-3.01273636763574	0.436106477543823	FALSE	0.00568159400276189
	IL11RA	-3.01320304373548	-0.290573441345666	FALSE	0.00161767607023081
	CDKN1B	-3.01366098234186	1.00736918505447	FALSE	0.135963700927205
	CCDC138	-3.0136960516773	-0.567587538280119	FALSE	0.00197277569540343
	GS1-124K5.11	-3.01388164103386	0.455824862426291	FALSE	0.0059183270862103
	RARRES1	-3.01472058668279	-4.77625851065404	FALSE	0.000197277569540343
	CDKL1	-3.01588443961406	-1.39518543011964	FALSE	0.000986387847701716
	LAPTM4B	-3.0196089421777	-1.84564562292617	FALSE	0.00114420990333399
	RP11-519G16.3	-3.02024018333478	-2.30393769882981	FALSE	0.000907476819885579
	L3MBTL4	-3.0221590937942	-1.89481257099809	FALSE	0.000355099625172618
	RP11-104L21.3	-3.02239910508548	-4.96631219952303	FALSE	7.89110278161373e-05
	MEGF8	-3.02242162062684	-1.69022431039607	FALSE	0.000394555139080687
	CTC-428H11.2	-3.02282957625572	0.110483169474556	FALSE	0.00532649437758927
	LINC01004	-3.02482270336463	0.374962011744949	FALSE	0.00682580390609588
	SLC22A15	-3.02577342434336	0.908220060130406	FALSE	0.0329058985993293
	FLJ27354	-3.02615975498973	-Inf	FALSE	0
	ACOT11	-3.03091017240348	-0.0513833160933395	FALSE	0.00134148747287433
	RAMP1	-3.03231233006086	-3.79093525141214	FALSE	0.000236733083448412
	GIN1	-3.03263392192109	0.131298178865332	FALSE	0.00335371868218584
	PISD	-3.03308024791689	0.93477025809216	TRUE	0.0757151311895837
	RP11-147L13.2	-3.03438497996123	-1.89471928240648	FALSE	0.000552377194712961
	PKP4	-3.03448614785914	0.967543589912636	FALSE	0.0119944762280529
	FBXW9	-3.03653333678598	-2.30326972904614	FALSE	0.000236733083448412
	LINC00623	-3.03938924025148	0.597951942439676	FALSE	0.00808838035115407
	LBX2-AS1	-3.03975834575	-3.38743279567553	FALSE	7.89110278161373e-05
	EPOR	-3.04012089328589	0.482569807624189	FALSE	0.0106924442690866
	NAT14	-3.04037351254317	-0.360875136812682	FALSE	0.00177549812586309
	FRMD3	-3.04052127124256	-0.955976394943973	FALSE	0.00445847307161176
	FZD2	-3.0419256616686	-3.88672926688261	FALSE	7.89110278161373e-05
	OTUD7B	-3.04201027432717	-1.35161884380817	FALSE	0.000710199250345236
	IGHG3	-3.04554640645524	-2.58153514841712	FALSE	0.000907476819885579
	ENKD1	-3.04840844569398	0.294832797861782	FALSE	0.00382718484908266
	C1orf198	-3.04927945271961	-3.20610942239278	FALSE	0.000197277569540343
	P2RY2	-3.04928544055062	-0.922605557832119	FALSE	0.000828565792069442
	FAM72A	-3.04949204959421	-2.35351657382862	FALSE	0.000236733083448412
	ZNF614	-3.05035154150105	-2.83322074514708	FALSE	0.000355099625172618
	SPEF2	-3.05086840101136	-4.48427444822197	FALSE	0.000118366541724206
	ZNF525	-3.05140369475599	-3.01392176361226	FALSE	0.000197277569540343
	ZNF764	-3.05222988540776	-0.0266916929861534	FALSE	0.00232787532057605
	ZNF212	-3.05330209152473	0.125031639440845	FALSE	0.00248569737620833
	PDCD2L	-3.05488669324509	-3.97610930097582	FALSE	7.89110278161373e-05
	SETMAR	-3.0548929899095	-1.52948778605792	FALSE	0.000394555139080687
	CDC42EP2	-3.05573825941496	0.48986937775571	FALSE	0.0311698559873742
	PIK3C2B	-3.05652664765966	-1.04710117714948	FALSE	0.0012625764450582
	PIGW	-3.0592325669891	-1.56577657039186	FALSE	0.000394555139080687
	RP11-532F12.5	-3.05979660142108	-3.28722162694093	FALSE	0.000157822055632275
	RLTPR	-3.06084804477416	-1.57198899258875	FALSE	0.000631288222529098
	UBASH3A	-3.06165747619445	-4.1796709751787	FALSE	0.000118366541724206
	NID1	-3.06197964150121	-4.11194398687719	FALSE	0.000157822055632275
	CUL7	-3.06504852239105	-0.450338896461314	FALSE	0.0012625764450582
	TMEM67	-3.0661402695528	-2.40181532614783	FALSE	0.000434010652988755
	PLEKHG1	-3.06720448084801	-0.492904495805698	FALSE	0.00382718484908266
	UBE3D	-3.06843752971384	-3.19204232966975	FALSE	0.000157822055632275
	CTA-384D8.34	-3.0719654824904	0.438149684740035	FALSE	0.0394555139080687
	CDH23	-3.07343714873219	0.610693227991139	FALSE	0.00883803511540738
	PRDM15	-3.07384752441799	-2.17130883314797	FALSE	0.000315644111264549
	ZNF737	-3.07428736914634	-0.852308300748742	FALSE	0.00102584336160978
	APITD1	-3.07520480052544	-2.10548400161603	FALSE	0.000197277569540343
	ZNF10	-3.07793840686775	-1.63957016853412	FALSE	0.00059183270862103
	RP11-7F17.8	-3.07835463331904	0.431334127046691	FALSE	0.00674689287827974
	CRNDE	-3.07841601632735	-3.45026546570554	FALSE	0.000315644111264549
	RP5-991G20.1	-3.08062007825105	-4.18762791084994	FALSE	3.94555139080687e-05
	RP11-214N9.1	-3.08304819286209	-1.16658945084979	FALSE	0.00130203195896627
	ANOS1	-3.08357760881061	-0.506636382706171	FALSE	0.00110475438942592
	RSBN1	-3.08437976475698	1.03312722719207	FALSE	0.119984217794437
	ADGRG5	-3.08495687247234	-6.80178590850399	FALSE	3.94555139080687e-05
	LINC00893	-3.08566379302055	-0.143210705952606	FALSE	0.00280134148747287
	RP11-337C18.8	-3.09099535259459	-3.0353190180844	FALSE	0.000276188597356481
	RWDD3	-3.09167356309616	-1.09298517886854	FALSE	0.00102584336160978
	GPAM	-3.09200060318295	-3.46292318345605	FALSE	0.000118366541724206
	GPSM2	-3.09313296642771	0.489176939583483	FALSE	0.0059183270862103
	STARD9	-3.09580356225192	-2.62719757309293	FALSE	0.000355099625172618
	RFX2	-3.09805643146546	0.99486274553788	FALSE	0.0621029788913001
	HSD11B1L	-3.09911473180531	-1.37553560184397	FALSE	0.000828565792069442
	PRSS36	-3.10074779641791	-0.0287094376446024	FALSE	0.00177549812586309
	TMEM241	-3.10093552836066	-2.93113180555515	FALSE	0.000157822055632275
	C8orf44	-3.10211735601266	0.358929332282949	FALSE	0.00461629512724403
	SWT1	-3.10497382106931	0.201377065384944	FALSE	0.0104162556717301
	ATP5L2	-3.1061659573897	0.17714148873285	FALSE	0.00335371868218584
	CCDC170	-3.10634826580266	0.320427140975371	FALSE	0.0114420990333399
	AIM2	-3.10741306641207	0.459808992733432	FALSE	0.0328664430854212
	B4GALT2	-3.10796346812097	-2.33672041853678	FALSE	0.000236733083448412
	HIST1H4E	-3.1085488281965	-1.73262423169378	FALSE	0.000631288222529098
	ZNF345	-3.10881967906532	-0.110515564038119	FALSE	0.00236733083448412
	KCTD11	-3.11073668437223	-1.64530197958469	FALSE	0.000631288222529098
	HIST1H2AG	-3.11119513472122	-2.22083738271736	FALSE	0.00118366541724206
	QPRT	-3.11148789941138	-1.68053574433094	FALSE	0.000434010652988755
	GKAP1	-3.11231694551601	0.934938539222731	FALSE	0.0134148747287433
	RP11-88E10.5	-3.11255191566499	0.00630462557684197	FALSE	0.00260406391793253
	TPX2	-3.11292022663273	-1.87945263794543	FALSE	0.000631288222529098
	PPP1R26	-3.11336625274376	-2.67407740175626	FALSE	7.89110278161373e-05
	OSBP2	-3.11436249595685	-3.39304043971654	FALSE	0.000473466166896824
	AKAP5	-3.11583500965222	-1.60817679742514	FALSE	0.000749654764253304
	FSCN1	-3.11586513520973	-1.78463688605471	FALSE	0.000749654764253304
	PVRL1	-3.1205592358449	-0.0309481460632153	FALSE	0.00217005326494378
	LRRC27	-3.12067889729581	0.605972157651939	FALSE	0.00635233773919905
	NEDD4	-3.12188646759033	-0.0962656806176145	FALSE	0.00406391793253107
	MMP17	-3.12228784197917	-3.55041077271433	FALSE	0.000118366541724206
	WDR53	-3.12300384016488	0.0737567308201399	FALSE	0.00260406391793253
	AGFG2	-3.12442896089444	-3.49787962954935	FALSE	0.000118366541724206
	FAM151B	-3.12676537199613	-0.373152204840799	FALSE	0.0039060958768988
	ANO9	-3.12688708918059	-3.72545350660399	FALSE	0.000157822055632275
	LINC00115	-3.12739759874129	-0.75315317732003	FALSE	0.00181495363977116
	DENND5B	-3.13039335958529	-2.49915317912546	FALSE	0.000355099625172618
	TAF4B	-3.13281275452989	-4.16009478988511	FALSE	7.89110278161373e-05
	TLCD1	-3.1343828260284	-0.957974275517731	FALSE	0.000946932333793648
	RP13-188A5.1	-3.13470159176675	-4.71791245753626	FALSE	3.94555139080687e-05
	MMP23B	-3.13526369715742	-2.74407151341838	FALSE	0.000434010652988755
	ZNF354A	-3.13559699566477	1.14462091718025	FALSE	0.0205563227461038
	CTC-444N24.8	-3.13650696176901	-0.416472383643045	FALSE	0.00161767607023081
	ZNF398	-3.1411093188881	0.958992342699266	FALSE	0.0112448214637996
	GRAP	-3.14462092661348	-2.58889065186105	FALSE	0.000236733083448412
	KIAA1671	-3.14758000958967	-4.69907357434749	FALSE	3.94555139080687e-05
	ZBTB11-AS1	-3.14897323239449	-0.0509256924407477	FALSE	0.00224896429275991
	RP11-385D13.3	-3.14983744069677	-0.803175547321636	FALSE	0.00134148747287433
	RP11-479G22.8	-3.15679550903077	-1.29134768159481	FALSE	0.000749654764253304
	THAP7-AS1	-3.15707414656138	-1.87258735912672	FALSE	0.000473466166896824
	GSTCD	-3.15760593425197	-1.84010053244728	FALSE	0.000236733083448412
	RP11-110G21.1	-3.16216228279704	-1.62330254436213	FALSE	0.00059183270862103
	HSPBAP1	-3.16450945428855	0.863347580257689	FALSE	0.058039060958769
	TMEM86A	-3.16705119934028	-3.50940222154789	FALSE	3.94555139080687e-05
	TTC16	-3.16840403231685	-3.40915704228726	FALSE	0.000236733083448412
	MACROD1	-3.16946080355919	-3.88471398284049	FALSE	7.89110278161373e-05
	GNB1L	-3.16961544712287	-0.406632468179476	FALSE	0.00142039850069047
	RP11-500C11.3	-3.17020135123547	-1.18011057800397	FALSE	0.000828565792069442
	RHOBTB1	-3.17101260426699	-3.7691399978662	FALSE	0.000276188597356481
	C22orf29	-3.17138134979271	0.02413835642162	FALSE	0.00205168672321957
	CTD-3222D19.8	-3.17141078701921	-0.00515990773403008	FALSE	0.00489248372460051
	ZXDB	-3.17161655581139	-3.78728243729655	FALSE	7.89110278161373e-05
	LINC01465	-3.17389412166126	-1.31341079298945	FALSE	0.00102584336160978
	HACD1	-3.17514354620276	-2.04451682032389	FALSE	0.000276188597356481
	CCDC71	-3.17594968936597	-0.087349597746103	FALSE	0.00240678634839219
	ANKRD16	-3.17806957863358	-1.34783377364978	FALSE	0.000394555139080687
	ZNF512B	-3.18186747344002	-2.10134956141349	FALSE	0.000315644111264549
	CCDC146	-3.18384462009799	0.16527249104043	FALSE	0.0112053659498915
	UNC13B	-3.18674180099031	-3.65130103046436	FALSE	7.89110278161373e-05
	HOXB4	-3.18699241606319	-3.53356824279667	FALSE	0.000118366541724206
	CD3EAP	-3.18888345579376	-3.22123575234326	FALSE	7.89110278161373e-05
	LENG8-AS1	-3.18924412874796	-0.488311465605216	FALSE	0.00272243045965674
	SNX7	-3.19050456231149	-Inf	FALSE	0
	ITPRIPL1	-3.19077272946314	-6.14653100111335	FALSE	3.94555139080687e-05
	RTN4IP1	-3.19103055357742	-3.79781522193269	FALSE	7.89110278161373e-05
	C11orf98	-3.19121451539454	-0.32629394464348	FALSE	0.00209114223712764
	SLC35F2	-3.19134149260437	-4.40875040507428	FALSE	0.000118366541724206
	DONSON	-3.19379140528764	-0.145925566798708	FALSE	0.00181495363977116
	GATM	-3.19641475660223	-1.45410510325661	FALSE	0.000552377194712961
	AGR2	-3.19686376325602	-4.06828254886855	FALSE	0.000710199250345236
	SEMA4C	-3.19772930558224	-1.23071248328334	FALSE	0.000749654764253304
	AGBL5	-3.1987002078622	-1.35690499571107	FALSE	0.00086802130597751
	KCNC3	-3.20077029220458	-1.93725439106264	FALSE	0.000236733083448412
	DIXDC1	-3.20453537829361	-1.43451305354052	FALSE	0.000473466166896824
	RP11-819C21.1	-3.20529086265777	-0.553709696802212	FALSE	0.00157822055632275
	ZNF717	-3.20536962839548	-2.03401755153585	FALSE	0.000276188597356481
	GPR82	-3.20646046545831	-0.819020852825044	FALSE	0.00142039850069047
	TCFL5	-3.20654643727519	0.344499886191101	FALSE	0.00647070428092326
	SNTA1	-3.20754164822225	-2.56374559261867	FALSE	0.000276188597356481
	IDO1	-3.20765443722317	-4.9106126284444	FALSE	0.000236733083448412
	RP1-40E16.12	-3.20942405013286	-0.0712904532601204	FALSE	0.00295916354310515
	ZKSCAN5	-3.2106431954599	0.534664623072293	FALSE	0.00576050503057802
	GPR146	-3.21486781651883	-5.45103140180318	FALSE	7.89110278161373e-05
	UNKL	-3.21761546585758	0.957921179551659	FALSE	0.0278555928190965
	ZSCAN30	-3.21992018560482	0.0152468846154079	FALSE	0.0032748076543697
	MLPH	-3.22376422205473	-3.0234200133315	FALSE	0.000118366541724206
	AP003774.1	-3.22635965680437	-0.0522793784866113	FALSE	0.00437956204379562
	ANK1	-3.22653791081358	-3.31171012755217	FALSE	0.000473466166896824
	CYTH3	-3.23007641781308	-0.556511759717681	FALSE	0.00173604261195502
	AC005082.12	-3.23038883914124	-0.832062156506529	FALSE	0.000789110278161373
	CMC4	-3.23133689951045	-2.6852137900534	FALSE	0.000276188597356481
	CDC37L1-AS1	-3.23159352376412	-1.54277247474663	FALSE	0.000631288222529098
	ARL4D	-3.23350712363029	-2.05423909157518	FALSE	0.000276188597356481
	PRUNE	-3.23531757787764	0.639859962165214	FALSE	0.0139277964095482
	PACRGL	-3.23833905280198	-2.03877023426394	FALSE	0.000355099625172618
	ZFP1	-3.24218465643042	-2.65043661338177	FALSE	0.000276188597356481
	TMEM97	-3.24267839078834	-2.28790122432209	FALSE	0.000355099625172618
	SIRT3	-3.24318993312813	-0.116825213921695	FALSE	0.00248569737620833
	ZNF213	-3.24412540787266	0.553020261597823	FALSE	0.00599723811402644
	RP11-25K19.1	-3.24434468844279	-2.30152392954928	FALSE	0.00059183270862103
	AC009133.12	-3.24490281472419	0.084476175563271	FALSE	0.00422173998816335
	ERBB2	-3.24592690508112	-1.66590591685713	FALSE	0.000828565792069442
	ZWINT	-3.24808997671501	-2.73165689305449	FALSE	0.000197277569540343
	DECR2	-3.24930542029379	-0.831447477860948	FALSE	0.000710199250345236
	C11orf80	-3.24969249045857	-3.58692047478803	FALSE	0.000118366541724206
	CDKN2B	-3.24971873887191	-1.60316666650892	FALSE	0.000749654764253304
	FAM84B	-3.2512666161177	-1.72927879674142	FALSE	0.000670743736437167
	POP1	-3.25318258518747	-1.9816310043402	FALSE	0.000315644111264549
	PITPNM2	-3.25334138095233	-3.32408680455113	FALSE	0.000315644111264549
	PHKA2	-3.25841356466321	1.0735012163151	FALSE	0.0413099230617479
	LY6G5C	-3.25957658518689	-0.279703323532619	FALSE	0.00295916354310515
	FABP3	-3.26188450456199	-Inf	FALSE	0
	SH3BGRL2	-3.26250412745921	-1.95567385025908	FALSE	0.00355099625172618
	DZIP1L	-3.26297478004342	-3.51091546408947	FALSE	0.000157822055632275
	TYMS	-3.26375870474518	-4.27733096314892	FALSE	0.000236733083448412
	HHLA3	-3.26459308223106	-3.82268939856606	FALSE	7.89110278161373e-05
	MFI2	-3.26628227832488	-2.86254891240507	FALSE	0.000315644111264549
	ARSG	-3.26642305381788	0.926708641261004	TRUE	0.0282106924442691
	ATP6V0C	-3.27004408948194	0.222772778005504	FALSE	0.0065496153087394
	TMEM260	-3.27033915437157	0.902163238625584	FALSE	0.0362990727954232
	PTPDC1	-3.27053548868474	-Inf	FALSE	0
	CUL4B	-3.27309327589309	1.12810497066674	FALSE	0.0630893667390018
	NICN1	-3.27350371270898	-0.881091519537009	FALSE	0.00110475438942592
	CD160	-3.27385011749383	-4.54684383740373	FALSE	0.000157822055632275
	BRCA1	-3.27474315775162	0.833494748069128	FALSE	0.0123495758532255
	RTTN	-3.27752526213427	-2.33215044094406	FALSE	0.000394555139080687
	TMEM204	-3.27838118790721	-3.77466272181455	FALSE	0.000197277569540343
	C11orf96	-3.27927197945129	-2.81634863279622	FALSE	0.000828565792069442
	RP1-239B22.5	-3.28359611603417	-3.51235196761806	FALSE	0.000315644111264549
	RP11-126K1.6	-3.28477186693615	-0.371593363262805	FALSE	0.00118366541724206
	RP5-839B4.8	-3.28562520890741	-Inf	FALSE	0
	RP11-111M22.3	-3.28616854815457	-0.789948834241969	FALSE	0.00106529887551785
	RP11-327P2.5	-3.28711606163435	0.451040131768209	FALSE	0.00702308147563622
	LINC00294	-3.28786096899967	-0.199899578336984	FALSE	0.00205168672321957
	CD40LG	-3.28805248727485	-5.62877260824031	FALSE	3.94555139080687e-05
	NANP	-3.28910997976785	-2.9092770896889	FALSE	0.000197277569540343
	RP4-591C20.9	-3.29048265093879	0.548560609172469	FALSE	0.00587887157230223
	TP73-AS1	-3.29194008100484	-1.21553957764693	FALSE	0.000631288222529098
	C19orf54	-3.29195065908291	-0.0397152683029542	FALSE	0.0020122312093115
	MYEF2	-3.29444253160369	0.114183862909995	FALSE	0.00359045176563425
	FXYD3	-3.29490871368085	-3.7435627918427	FALSE	0.000552377194712961
	FANCG	-3.29728107909599	-1.01309506595514	FALSE	0.000789110278161373
	ALDH5A1	-3.2977377388466	-2.72202829236015	FALSE	0.000197277569540343
	CBX7	-3.29842556588464	1.0441630333496	FALSE	0.0265535608601302
	ALG10B	-3.29929147390023	-1.69859446536342	FALSE	0.000434010652988755
	STOML1	-3.30069559146578	-1.15554089801187	FALSE	0.0012625764450582
	TYW1B	-3.30072308820416	-0.986881252687862	FALSE	0.000986387847701716
	LINC00342	-3.30256037560157	-2.5494894830752	FALSE	0.000276188597356481
	TRIM3	-3.30334958343872	-0.602443937696666	FALSE	0.00106529887551785
	SLC25A14	-3.30406349048845	0.28400633883636	FALSE	0.00299861905701322
	ASPH	-3.30410725710772	0.55621257550319	FALSE	0.158650621424344
	MANEA-AS1	-3.30446897372536	-3.52283049884029	FALSE	0.000236733083448412
	KIAA1524	-3.30500142209817	-2.44444576882338	FALSE	0.000315644111264549
	LPAR5	-3.30610233947373	-2.35783770434083	FALSE	0.000473466166896824
	GNG5	-3.30688234967853	0.310178672164054	FALSE	0.378851844545275
	C2orf42	-3.30814167735067	-0.328084736876708	FALSE	0.00248569737620833
	HLA-G	-3.30913396641698	0.0990482617242323	FALSE	0.00599723811402644
	ZDHHC1	-3.3100536309978	-1.63594838802826	FALSE	0.000434010652988755
	TOP2A	-3.31087040411196	-2.06816248421678	FALSE	0.00134148747287433
	RP11-395B7.4	-3.31471288262233	-4.0718206961328	FALSE	0.000157822055632275
	CFAP44	-3.31558284287923	-1.14445850593632	FALSE	0.0012625764450582
	TTC4	-3.31820641392945	-4.41125153612329	FALSE	3.94555139080687e-05
	ZNF790	-3.31900630625588	-3.84244391931844	FALSE	0.000157822055632275
	PTGDS	-3.31941566577851	-4.37844278065763	FALSE	0.00102584336160978
	MED14OS	-3.31982186133168	0.482379441978949	FALSE	0.00647070428092326
	GLTSCR1L	-3.32109774338561	1.02559991681678	TRUE	0.056303018346814
	EFNA4	-3.32181718452781	-0.433184563996734	FALSE	0.0012625764450582
	ERI2	-3.32376083244978	-1.17406613546384	FALSE	0.00086802130597751
	RP11-109G23.3	-3.32474336191356	-0.170180387675796	FALSE	0.00315644111264549
	AC113189.5	-3.32916760180842	-1.85136719512919	FALSE	0.000710199250345236
	NAIF1	-3.33001951820345	0.320491901395546	FALSE	0.00587887157230223
	SH3BP4	-3.33141900731401	-3.61621740931887	FALSE	7.89110278161373e-05
	SEPHS2	-3.3320008914976	0.0154633983664336	FALSE	0.00437956204379562
	PGBD2	-3.33236092691763	-0.276048565103668	FALSE	0.00193332018149536
	EDN1	-3.33265252312288	-0.633707736274477	FALSE	0.0185835470507003
	HOXB-AS1	-3.33329829258766	-4.73835504887344	FALSE	3.94555139080687e-05
	TTC9	-3.33545877868647	0.576042387305901	FALSE	0.00749654764253304
	ZSCAN32	-3.33820728787634	0.380699314856205	FALSE	0.00497139475241665
	SPAG5	-3.33825904644409	-1.33222854834064	FALSE	0.000789110278161373
	E2F5	-3.34188520386479	-2.84024094335147	FALSE	0.000355099625172618
	C16orf86	-3.34282698711919	-0.536255894303428	FALSE	0.00118366541724206
	NEMP2	-3.34613906103709	-2.25409237882615	FALSE	0.000355099625172618
	ZNF189	-3.34800469472279	0.402701573163819	FALSE	0.00398500690471493
	ZMYND15	-3.34914266353836	0.894065607963671	FALSE	0.0199250345235747
	AC093627.10	-3.34991905649342	-0.947840101722702	FALSE	0.000946932333793648
	C14orf159	-3.35101378415491	1.22686628360161	TRUE	0.0761885973564806
	UPB1	-3.35196168626102	-0.279414149555305	FALSE	0.0149930952850661
	TIGD1	-3.35298740856509	-0.884162431033413	FALSE	0.00142039850069047
	TMCO6	-3.35533663700486	0.697562007319948	FALSE	0.00899585717103965
	RP11-345J4.5	-3.3561481537332	-0.916392971524823	FALSE	0.000907476819885579
	ZMIZ1-AS1	-3.35689668671376	-2.19037548830102	FALSE	0.000355099625172618
	PHTF1	-3.35835891693635	0.903098554520893	FALSE	0.0616295127244032
	RP11-372K14.2	-3.36209868984607	-0.173792994392493	FALSE	0.00224896429275991
	TMEM186	-3.36235554795353	-0.878776313896665	FALSE	0.00086802130597751
	CEP76	-3.36335961414187	-0.942420617580456	FALSE	0.00102584336160978
	TAF5	-3.36549441476149	0.442496870718317	FALSE	0.00414282896034721
	SLC9A3R2	-3.36580563111095	-3.74666890045994	FALSE	7.89110278161373e-05
	KLC4	-3.3724091114094	0.272561970466464	FALSE	0.00453738409942789
	BCDIN3D	-3.37275686016829	-0.230708513707075	FALSE	0.00256460840402446
	LPAR1	-3.37540295317857	-1.31636724879373	FALSE	0.000552377194712961
	QKI	-3.37627698750546	0.613130106498902	FALSE	0.264628131781416
	LNX2	-3.38343254098296	-0.168100047521193	FALSE	0.00220950877885184
	HIST1H2BG	-3.38383421254569	-0.833097978405356	FALSE	0.00516867232195699
	POLH	-3.38462290521654	-0.462433700387772	FALSE	0.00134148747287433
	FAM169A	-3.38495624410867	-5.36032096668557	FALSE	3.94555139080687e-05
	IGHG1	-3.3877119589917	-3.35002710535348	FALSE	0.00106529887551785
	CCDC102A	-3.38982762938939	-3.93782821241643	FALSE	0.000118366541724206
	PUS7	-3.39023827801176	-1.14380941207095	FALSE	0.000512921680804892
	ZNF71	-3.39086568161807	-2.85242594743575	FALSE	0.000276188597356481
	ALG9	-3.39170231464157	-4.81587876766503	FALSE	7.89110278161373e-05
	RP11-553L6.5	-3.39460454178883	-0.144315450535677	FALSE	0.0033931741960939
	PPCDC	-3.39548848056423	0.619902519875115	FALSE	0.0455711185638193
	ALKBH8	-3.39675751465093	-3.21851792086566	FALSE	0.000197277569540343
	IGLC3	-3.39732701788485	-4.30442982800453	FALSE	0.00331426316827777
	CLSPN	-3.40182892589908	-0.920668948736704	FALSE	0.00165713158413888
	DTWD2	-3.40217638841698	-0.556141947417064	FALSE	0.0013809429867824
	USP21	-3.40627381830618	0.232368734610771	FALSE	0.0032748076543697
	TK1	-3.40726398125881	-3.30103111385882	FALSE	0.000157822055632275
	ABCG2	-3.40864393646041	-4.74058614729755	FALSE	3.94555139080687e-05
	ZNF213-AS1	-3.40948159666072	-1.42246800918275	FALSE	0.000828565792069442
	EXOC3-AS1	-3.40966861164607	0.344600418597333	FALSE	0.00430065101597948
	ZNF568	-3.41262100738133	-0.609551010729289	FALSE	0.00134148747287433
	ZNF780B	-3.41262443672407	-0.332086452573119	FALSE	0.00169658709804695
	LARS2	-3.41313810869553	-1.78126671695954	FALSE	0.000394555139080687
	ST3GAL4	-3.41506261035569	0.522713222793415	FALSE	0.0348392187808246
	DCBLD1	-3.41858865738701	-2.73954318216478	FALSE	0.000236733083448412
	CMTM5	-3.42134556151391	-4.27889288006992	FALSE	0.0018938646675873
	TFE3	-3.42327637594185	0.836538811210487	FALSE	0.103097257841783
	RGS3	-3.42378501142064	0.880585435524223	FALSE	0.0261984612349576
	ZNF804A	-3.42404964314346	-0.684310125527217	FALSE	0.00142039850069047
	KLRC2	-3.42502913771416	-4.83434815675294	FALSE	0.000197277569540343
	NFYA	-3.42575899560534	0.906501793108085	FALSE	0.0385480370881831
	FSTL3	-3.42646684698432	-1.26511758956817	FALSE	0.00110475438942592
	MICAL2	-3.42906585069957	1.0895966743061	FALSE	0.0443874531465772
	SPOCD1	-3.42947923300944	-3.79646286947038	FALSE	0.000236733083448412
	XYLT2	-3.42966838395025	-1.10397072568377	FALSE	0.000946932333793648
	DOLPP1	-3.42986872752199	-1.69777907073376	FALSE	0.000315644111264549
	KLHL22	-3.43486031495703	0.164931718866745	FALSE	0.00299861905701322
	E2F2	-3.43501206764502	-1.68593154522041	FALSE	0.00106529887551785
	PNOC	-3.4350419054928	-4.72124791292487	FALSE	0.000118366541724206
	SARM1	-3.43683653519401	-1.95524533472823	FALSE	0.000394555139080687
	C19orf47	-3.43794807844446	0.0812567370161901	FALSE	0.00236733083448412
	ZNF566	-3.43836084874122	-1.51863574432997	FALSE	0.000631288222529098
	DEGS2	-3.4391104385895	-5.25081403957308	FALSE	7.89110278161373e-05
	ZNF169	-3.44092449269664	-0.134525981961332	FALSE	0.00248569737620833
	TMEM40	-3.44120429303073	-4.08775846224147	FALSE	0.0012625764450582
	PPP2R3B	-3.4414670707438	0.572190409617417	FALSE	0.00954823436575261
	STX1A	-3.44170496044814	-1.89808723444163	FALSE	0.00106529887551785
	PRMT6	-3.44313384192373	-4.57804003692623	FALSE	3.94555139080687e-05
	SLC9B2	-3.44365013734977	-3.9763417443898	FALSE	0.000118366541724206
	TNFSF15	-3.44430535472307	-4.19881520373544	FALSE	0.00102584336160978
	TMEM52B	-3.44447271380998	-3.05965095167287	FALSE	0.000236733083448412
	PLA2G4A	-3.44879557487077	-0.513993185659446	FALSE	0.0012625764450582
	SNX33	-3.45229048971594	-2.7231155181225	FALSE	0.000118366541724206
	ZNF460	-3.45234816953563	-0.551271941668164	FALSE	0.00181495363977116
	CTD-2095E4.5	-3.45383538248169	-1.57012540378077	FALSE	0.000986387847701716
	ANKRD46	-3.45439292289113	-2.11894098269943	FALSE	0.000434010652988755
	TUT1	-3.46379129689519	-0.922775777965315	FALSE	0.000907476819885579
	MON1A	-3.46436142740623	-0.720432025385959	FALSE	0.00134148747287433
	GPT2	-3.46780565097357	-0.231499341461701	FALSE	0.00193332018149536
	FUZ	-3.46998924556967	0.501080694630086	FALSE	0.00576050503057802
	RAB11B-AS1	-3.47034213695385	-0.73416542899626	FALSE	0.0012625764450582
	CTD-3131K8.2	-3.47087915677806	-0.188355611023919	FALSE	0.00209114223712764
	VPREB3	-3.47172126925691	-5.14293795076111	FALSE	0.000118366541724206
	AC016549.1	-3.47193764904369	-2.7977772857584	FALSE	0.000157822055632275
	PLPP1	-3.47359061537572	-4.7750650871617	FALSE	7.89110278161373e-05
	FAM24B	-3.47409288729575	-3.20880465093079	FALSE	0.000157822055632275
	FAM92A1	-3.47574980092585	-3.28381815376106	FALSE	7.89110278161373e-05
	LRRC61	-3.47796064236871	0.230217833750018	FALSE	0.00457683961333596
	TSPAN1	-3.47927428332408	-4.69533525549551	FALSE	0.000434010652988755
	FAM27C	-3.48449254370712	-1.12345787474218	FALSE	0.00453738409942789
	RP11-192H23.4	-3.48601469437929	0.539195201922834	FALSE	0.0046557506411521
	CH25H	-3.4900171784627	-3.25228232175169	FALSE	0.000276188597356481
	USB1	-3.49147468454195	0.889718263085244	FALSE	0.129177352535017
	LRRC16A	-3.49296480104128	-3.02725565261903	FALSE	7.89110278161373e-05
	DHODH	-3.49557328083117	-1.01129095953952	FALSE	0.000828565792069442
	GIMAP5	-3.49781141071719	-3.77796517650702	FALSE	0.000157822055632275
	TRIM66	-3.49784067496365	0.492727961924786	FALSE	0.0052870388636812
	L1TD1	-3.49976513382925	0.238431443543231	FALSE	0.00564213848885382
	ATAT1	-3.49987732606134	-0.800741896292404	FALSE	0.000828565792069442
	LINC00426	-3.50604047787846	-3.42306242808602	FALSE	0.000394555139080687
	ZBTB45	-3.50644431274208	-0.00793000356529561	FALSE	0.00299861905701322
	ZBTB49	-3.51061950557765	0.0490990692077773	FALSE	0.00382718484908266
	FBXO2	-3.51151672179889	-3.51033780304494	FALSE	0.000276188597356481
	RP4-594I10.3	-3.5117838890555	-Inf	FALSE	0
	AP006621.5	-3.51226673343029	-0.750965818739832	FALSE	0.00177549812586309
	PPP1R13B	-3.51367649301329	-1.74982399698055	FALSE	0.000631288222529098
	TIPARP-AS1	-3.51531338403485	-1.59201661758298	FALSE	0.000552377194712961
	NPIPB15	-3.51673271551059	-1.00609516514333	FALSE	0.00110475438942592
	CTSK	-3.51838175202666	0.321063418944926	FALSE	0.00505030578023279
	AGAP9	-3.51898826214167	-2.79469620075538	FALSE	0.000118366541724206
	PTGFRN	-3.52250144177436	-Inf	FALSE	0
	HFE	-3.52288170842638	-0.6055824846962	FALSE	0.00142039850069047
	TMIGD2	-3.52407768653556	-3.90702136444334	FALSE	0.000236733083448412
	LILRB5	-3.52467223315072	-0.420753011552838	FALSE	0.0013809429867824
	RMDN2	-3.52710720246851	-0.172621885388494	FALSE	0.00252515289011639
	GAS6-AS1	-3.52962460634159	-1.95054036836314	FALSE	0.000434010652988755
	WDR27	-3.5307234154391	-2.23459843779717	FALSE	0.000276188597356481
	UBE2T	-3.54452472102405	-3.93902321894409	FALSE	7.89110278161373e-05
	DCAF4	-3.54452472102405	-4.23148789477134	FALSE	7.89110278161373e-05
	GALNT3	-3.54623551361971	0.752720391929704	FALSE	0.0340501085026632
	TTLL1	-3.54795352617474	-2.38095520204959	FALSE	0.000276188597356481
	RP11-299J3.8	-3.54919454210912	-0.387898616562348	FALSE	0.00224896429275991
	PDK1	-3.5501529446687	0.928416454216682	FALSE	0.0646675872953245
	JRK	-3.55045658481933	-0.973716812282074	FALSE	0.00102584336160978
	TSPAN15	-3.55411318425788	-2.07432892536534	FALSE	0.000236733083448412
	CTD-3074O7.5	-3.55437422392612	-2.82003738277349	FALSE	0.000276188597356481
	E2F3	-3.55498305921264	0.636730567443846	FALSE	0.134267113829158
	DLGAP1-AS2	-3.55821783433052	0.0778080857709877	FALSE	0.00824620240678635
	C9orf3	-3.55843165610301	-1.33777887086916	FALSE	0.000907476819885579
	VSTM1	-3.56253834983894	-0.413245893979029	FALSE	0.004024462418623
	PDIA5	-3.56305598286753	-1.32249533415325	FALSE	0.000631288222529098
	WDR4	-3.5635990862557	-4.1666447345457	FALSE	3.94555139080687e-05
	ZSCAN5A	-3.56421943070172	-1.50829244375971	FALSE	0.000473466166896824
	ZNF785	-3.57144288284364	-1.74458821119218	FALSE	0.00059183270862103
	SLC22A5	-3.57175267382177	-0.784235719037774	FALSE	0.000986387847701716
	CTAGE5	-3.57230453508598	1.00018468165169	FALSE	0.0612349575853225
	NELL2	-3.5739871972249	-2.84781164557486	FALSE	0.000315644111264549
	DFFB	-3.57418855317775	-0.89123045482286	FALSE	0.0013809429867824
	UQCRHL	-3.57423851307081	0.376371072263781	FALSE	0.0033931741960939
	RP11-802E16.3	-3.57614842207732	0.784369010170791	FALSE	0.0205563227461038
	BPIFB1	-3.58035720126088	-4.90699602084153	FALSE	0.0013809429867824
	IGFBP4	-3.58354420258888	-4.51245360503843	FALSE	0.000118366541724206
	CTD-2562J15.6	-3.58399340657454	0.372621460118175	FALSE	0.0333004537384099
	CTD-2545M3.8	-3.58400362014004	-2.42366723460997	FALSE	0.000197277569540343
	SAP130	-3.58503050810621	1.18987600220962	FALSE	0.0239100414282896
	SHB	-3.58578395062235	-0.559774986907373	FALSE	0.000828565792069442
	CD19	-3.58765969558815	-2.55917877408403	FALSE	0.000434010652988755
	EPN2	-3.58976903628207	-0.356798480938407	FALSE	0.00220950877885184
	DDX31	-3.58995120802064	-3.05603983441621	FALSE	0.000118366541724206
	FADS2	-3.59333504661726	-1.39055240706129	FALSE	0.000986387847701716
	SEMA4B	-3.59529665745129	0.872653763936773	FALSE	0.0326297100019728
	ZNF747	-3.59658250460741	-0.0328466296195806	FALSE	0.00232787532057605
	TMEM110	-3.60060262878612	-0.528994655084439	FALSE	0.00149930952850661
	USP13	-3.60065913663761	-3.73854763166305	FALSE	0.000118366541724206
	AGAP6	-3.60122407035019	-0.222630174432684	FALSE	0.00236733083448412
	AC240274.1	-3.60215829525607	0.113580719978684	FALSE	0.00295916354310515
	C6orf25	-3.6052458863879	-2.898306100588	FALSE	0.00386664036299073
	SPDL1	-3.60601509916288	-2.90989349242547	FALSE	0.000276188597356481
	DYX1C1	-3.60651906330651	0.502063911639688	FALSE	0.00524758334977313
	CEP126	-3.60692468719533	-3.17045764061611	FALSE	0.000394555139080687
	LINC00094	-3.61281156403657	-1.88605852968976	FALSE	0.000670743736437167
	OLIG1	-3.6136043512302	-0.838611393840249	FALSE	0.00370881830735845
	FAM174A	-3.61489947633595	0.968411711745945	FALSE	0.0308542118761097
	VANGL1	-3.61517689315977	-4.15768993131474	FALSE	3.94555139080687e-05
	CFH	-3.61567543674643	-3.39702637971995	FALSE	0.000118366541724206
	FLT3	-3.61875040442862	0.655032960882413	FALSE	0.00714144801736043
	ZNF528	-3.61906798847428	-2.43647637488204	FALSE	0.000315644111264549
	RP11-350N15.5	-3.61923023024567	-1.19558348200155	FALSE	0.00102584336160978
	METTL18	-3.62060918735258	-0.849417060386374	FALSE	0.0012625764450582
	CH507-42P11.8	-3.6227450609911	-0.279901305268409	FALSE	0.00165713158413888
	ZNF623	-3.6243896063843	0.173521233086088	FALSE	0.00272243045965674
	LMAN2L	-3.62605913135537	-0.443111108609116	FALSE	0.00145985401459854
	C19orf33	-3.62736990348426	-3.68142013642931	FALSE	0.000907476819885579
	LCP2	-3.62762818049427	0.174936615177683	FALSE	0.352219372657329
	SCMH1	-3.62795723197003	-2.66865029321143	FALSE	0.000355099625172618
	RMRP	-3.63372185445042	-1.38090277178881	FALSE	0.000946932333793648
	KANK1	-3.63421043036165	-1.65755206472773	FALSE	0.000670743736437167
	WWP2	-3.64058948122172	0.93477631217781	FALSE	0.102860524758335
	SYCE1L	-3.64179999347086	-1.10403365653402	FALSE	0.00122312093115013
	APBB1	-3.64340753038611	-1.93729501053576	FALSE	0.000434010652988755
	CCND1	-3.64386750258547	-3.85102673909979	FALSE	0.000157822055632275
	CPNE7	-3.64497620856838	-Inf	FALSE	0
	CNR2	-3.64820332175693	-2.27450055223304	FALSE	0.000512921680804892
	ELOVL7	-3.64828805122412	-3.23475318680223	FALSE	0.000710199250345236
	IPO4	-3.64857474196937	-0.00995353759884487	FALSE	0.00205168672321957
	HAMP	-3.64942703121506	-2.96650595308125	FALSE	0.00086802130597751
	TSHZ2	-3.65023705018214	-2.61120142807644	FALSE	0.000473466166896824
	C7orf31	-3.65336348396958	-0.450149418841884	FALSE	0.0013809429867824
	CARD8	-3.65548633639439	0.89059415954173	FALSE	0.152653383310318
	UNC119B	-3.65714143650979	-0.0869501124104968	FALSE	0.00280134148747287
	ZNF697	-3.66158955137663	-0.253865074762944	FALSE	0.00240678634839219
	NLRP1	-3.66272947342609	1.09910192822218	TRUE	0.109133951469718
	TRIM35	-3.66281492113967	-2.33898884589742	FALSE	0.000434010652988755
	RP11-156E8.1	-3.66309802631158	-0.649697513779939	FALSE	0.0018938646675873
	AC069363.1	-3.66505972143516	-4.55751375840159	FALSE	0.000118366541724206
	NOL3	-3.66575895541647	0.0107618357326302	FALSE	0.00280134148747287
	RP11-166O4.6	-3.66770751120205	0.351578966661579	FALSE	0.00741763661471691
	RP11-1017G21.5	-3.66903505397887	-0.159749564295482	FALSE	0.00505030578023279
	ALKBH2	-3.6702728372399	0.00719204700536302	FALSE	0.00248569737620833
	IGF2BP3	-3.67191178957566	-1.06974924534529	FALSE	0.00272243045965674
	KLC2	-3.67325823192612	-1.38263814079357	FALSE	0.000749654764253304
	FAM217B	-3.67665601859755	1.05644356272909	FALSE	0.0607220359045177
	MCM2	-3.67703575539582	-2.52714652827747	FALSE	0.000315644111264549
	FCHO1	-3.67863415839067	1.08465248298381	TRUE	0.0272243045965674
	BBOF1	-3.68317432582446	-3.01374665239548	FALSE	0.000552377194712961
	TMEM99	-3.6848568828241	-2.69884601811308	FALSE	0.000197277569540343
	ZNF684	-3.68501929483464	-0.341618855894103	FALSE	0.00236733083448412
	CES4A	-3.68511653922645	-2.97177444216901	FALSE	0.000236733083448412
	TM9SF1	-3.68679249361804	0.716327314043575	FALSE	0.00808838035115407
	CCDC51	-3.68798942067654	-0.704835080284777	FALSE	0.00106529887551785
	FKTN	-3.69079515305211	-3.54462016910623	FALSE	0.000118366541724206
	TMTC4	-3.69250765768675	-1.88899875872452	FALSE	0.000394555139080687
	CRACR2A	-3.69631324381137	0.869607096686175	FALSE	0.0208719668573683
	POLI	-3.69762995231099	0.528733068267798	FALSE	0.0066679818504636
	TCTE3	-3.70029607335904	-2.32363206550321	FALSE	0.00059183270862103
	KNTC1	-3.70052402748164	-0.162202177835692	FALSE	0.00248569737620833
	AC009506.1	-3.70059962975154	0.696468495938408	FALSE	0.0155849279936871
	ZNF320	-3.70107079194901	-0.530135538301417	FALSE	0.00110475438942592
	ELF3	-3.70108992902399	-1.28090617269501	FALSE	0.00477411718287631
	GEMIN4	-3.70135812255032	-2.08678243652747	FALSE	0.000434010652988755
	ENPP2	-3.70441820717518	-2.6746199496363	FALSE	0.000236733083448412
	KLF5	-3.70508496281016	0.255907101917288	FALSE	0.0187019135924245
	RBM39	-3.70574417600475	0.293889851973728	FALSE	0.383507595186427
	CENPBD1	-3.708530057643	-0.804565218357855	FALSE	0.0012625764450582
	CH507-9B2.9	-3.7086109306232	0.0238533614124954	FALSE	0.00406391793253107
	LMLN	-3.7106455271098	-1.41204783833086	FALSE	0.000552377194712961
	PDE6B	-3.71325245942249	-2.64586114712639	FALSE	0.000276188597356481
	FCRL3	-3.71372990206503	-2.90861761261371	FALSE	0.000355099625172618
	ZC3H10	-3.71488419829395	0.403470719356275	FALSE	0.00643124876701519
	ZNF34	-3.71946370767546	-1.08270968471138	FALSE	0.000946932333793648
	RNASEL	-3.71951000561585	0.787579665254586	FALSE	0.0304202012231209
	OXSM	-3.719728084959	-0.922744892764593	FALSE	0.000986387847701716
	NCAPG2	-3.72020806560061	-2.44552583919219	FALSE	0.000355099625172618
	SRCAP	-3.72206508312857	0.501814367417558	FALSE	0.00579996054448609
	GPR89B	-3.72328408700283	-1.67904455679557	FALSE	0.000512921680804892
	SETD6	-3.72399169015995	-2.68606841358476	FALSE	0.000276188597356481
	HGF	-3.72638575176884	0.134344267351611	FALSE	0.00540540540540541
	TRIM39	-3.72911168037	0.848143859252678	FALSE	0.0232392976918524
	LINC00346	-3.7313628063141	-4.41096163250673	FALSE	7.89110278161373e-05
	MAP3K11	-3.73312358773567	0.941501982103222	FALSE	0.139672519234563
	MCM8	-3.73668619399683	-0.610176625471677	FALSE	0.00165713158413888
	LINC01480	-3.73793947895615	-1.44682654900245	FALSE	0.00173604261195502
	ZNF814	-3.73957010932598	0.909694215267453	FALSE	0.0119944762280529
	CERS4	-3.73976544256905	0.648792816248441	FALSE	0.016097849674492
	MAU2	-3.74211358550001	1.12975066365412	TRUE	0.0716906687709607
	FAM122C	-3.7424941920691	0.239013547593601	FALSE	0.00489248372460051
	TBC1D19	-3.74254353575479	-3.41291222690108	FALSE	0.000157822055632275
	ZBTB6	-3.74292726964086	-0.0859645970133904	FALSE	0.00319589662655356
	INO80B	-3.7440020527306	0.228648702597534	FALSE	0.00441901755770369
	MPV17L	-3.74506574177998	-0.296000774110382	FALSE	0.00280134148747287
	ARSK	-3.74547484665121	-1.66917590315896	FALSE	0.000631288222529098
	HTRA4	-3.74550743347882	-1.81335034540366	FALSE	0.000631288222529098
	DHFRL1	-3.74755289233552	-0.792130065415327	FALSE	0.00134148747287433
	CXCR6	-3.74825967024986	-7.89864071991123	FALSE	3.94555139080687e-05
	OSGIN1	-3.75298685598765	-0.21544842595009	FALSE	0.00477411718287631
	C20orf96	-3.7534605917797	-2.65181565353488	FALSE	0.000197277569540343
	SPATA6	-3.75601826496088	0.882162997555247	FALSE	0.00978496744920103
	POLA1	-3.75613157275451	-2.63014730003382	FALSE	0.000276188597356481
	RP11-24F11.2	-3.7587695871662	-2.21713045758931	FALSE	0.000946932333793648
	LINC00884	-3.7591704048199	-0.357288080609192	FALSE	0.00497139475241665
	KPTN	-3.76696446115114	-0.287973644664023	FALSE	0.00244624186230026
	RGS14	-3.76707733227408	0.968856741318266	FALSE	0.0662458078516473
	MTUS1	-3.76802795439971	-3.79030080430891	FALSE	0.000118366541724206
	N6AMT2	-3.76850830472128	-3.12772509507404	FALSE	0.000197277569540343
	GLIPR2	-3.76979496924086	0.545378489304509	FALSE	0.258354705070034
	FLJ20021	-3.77143330390305	0.352718578046199	FALSE	0.00437956204379562
	GOLGA8N	-3.77378145252737	-0.146595899590155	FALSE	0.00343262971000197
	SMAD1	-3.77614933105254	-2.20909865616118	FALSE	0.000394555139080687
	ARHGAP11A	-3.78208283059336	-0.895464310068418	FALSE	0.0013809429867824
	RP3-460G2.2	-3.78252755352984	-4.82377112180591	FALSE	3.94555139080687e-05
	PCBP4	-3.7825278893075	-5.85694779924575	FALSE	3.94555139080687e-05
	MED20	-3.78309250258098	-0.241024594015274	FALSE	0.00268297494574867
	ZDHHC19	-3.78555593733148	-0.345509292814682	FALSE	0.0406391793253107
	TUBD1	-3.78704664927154	0.630354876958466	FALSE	0.00820674689287828
	RP11-410L14.2	-3.78980511710966	-0.111014301835406	FALSE	0.00441901755770369
	MAP1LC3B	-3.79003674324406	0.289180755654365	FALSE	0.40019727756954
	SBF2-AS1	-3.79544381683544	-2.38700137614531	FALSE	0.000394555139080687
	RP11-977G19.11	-3.79560381011849	-4.64793521812398	FALSE	7.89110278161373e-05
	CAPN10-AS1	-3.796083616056	-0.634431437471893	FALSE	0.00197277569540343
	FAM219A	-3.79736282169936	0.535891052887002	FALSE	0.0060366936279345
	MIR4458HG	-3.8001457708827	-4.24381498212718	FALSE	0.000118366541724206
	AF213884.2	-3.80023342315941	-0.375364515103145	FALSE	0.00370881830735845
	TRMT12	-3.80058244676053	0.163741540347502	FALSE	0.00331426316827777
	RP11-894P9.1	-3.80083268487395	-0.511380870845686	FALSE	0.00209114223712764
	PRR11	-3.80205954882547	0.272343663812139	FALSE	0.00406391793253107
	FANCD2	-3.80345574867257	0.0517051530876813	FALSE	0.00382718484908266
	ADAMDEC1	-3.80631496545173	-5.84770239865978	FALSE	7.89110278161373e-05
	IFT46	-3.8084747776725	-2.11012428142026	FALSE	0.000434010652988755
	CHPF	-3.80940433036155	-3.01136246611918	FALSE	0.000236733083448412
	ZNF185	-3.81139748530181	0.362407492910711	FALSE	0.0148352732294338
	CROCC	-3.81182936586431	-1.72978628348187	FALSE	0.000631288222529098
	RP11-379H18.1	-3.81400255706285	-0.563130972055024	FALSE	0.0013809429867824
	ZNF211	-3.81433551148296	-0.351278966220844	FALSE	0.00217005326494378
	TCL1A	-3.81858493107596	-3.7893256697806	FALSE	0.000552377194712961
	IL23A	-3.81878797536196	-3.37849610702855	FALSE	0.000355099625172618
	MYCL	-3.81934080148579	-3.89249099600324	FALSE	0.000118366541724206
	RP11-468E2.4	-3.82252309084915	0.836786261330274	FALSE	0.0673111067271651
	BYSL	-3.82484321267762	-2.02987452765314	FALSE	0.000315644111264549
	ZNF439	-3.8255027451025	-1.15484449851361	FALSE	0.00114420990333399
	GTF2IRD2B	-3.82846789246938	0.227215443717523	FALSE	0.00512921680804892
	FANCI	-3.83159288287476	0.0324787655726499	FALSE	0.00394555139080687
	GPR162	-3.84020431618318	-3.27772725943328	FALSE	0.000355099625172618
	FAM120C	-3.84125553363558	-3.07630941905825	FALSE	0.000197277569540343
	EVA1C	-3.84316839579601	-3.49213542434107	FALSE	0.000157822055632275
	CHEK2	-3.844391786063	-0.404630818098914	FALSE	0.00110475438942592
	ZNF408	-3.85003718067617	-0.0316117018822766	FALSE	0.00410337344643914
	ZNF248	-3.8514752564939	-3.66473464426056	FALSE	0.000118366541724206
	TMEM164	-3.85154949760481	1.09882698402222	FALSE	0.0473466166896824
	CRACR2B	-3.85296091155776	-0.786595019049205	FALSE	0.00177549812586309
	CYLD	-3.85559346325488	0.793911129559508	FALSE	0.234918129808641
	ARMCX1	-3.85669507770055	-1.84176451212627	FALSE	0.000276188597356481
	RP11-218M22.1	-3.85809795278138	0.069600824303949	FALSE	0.00860130203195897
	PGAP3	-3.85883929938387	-2.35265805790941	FALSE	0.000276188597356481
	AC062017.1	-3.86024361127744	-0.12687882582461	FALSE	0.00323535214046163
	ETS2	-3.86027355700918	0.246369759177387	FALSE	0.278003550996252
	PORCN	-3.86238933287977	-1.65776373415271	FALSE	0.000512921680804892
	EBLN2	-3.86377485194746	0.680500786182065	FALSE	0.0316827776681791
	PTGR2	-3.86455162700076	-1.515695979509	FALSE	0.000512921680804892
	ACCS	-3.86501787339371	-1.00303145556714	FALSE	0.000946932333793648
	BLOC1S3	-3.86542023050724	0.645607277087217	FALSE	0.00852239100414283
	APBB2	-3.86811913180317	-1.15551915056276	FALSE	0.000749654764253304
	NAPEPLD	-3.87815068246808	-2.54417964460328	FALSE	0.000276188597356481
	MICALL2	-3.87915315745905	-1.30807348331774	FALSE	0.000789110278161373
	DCSTAMP	-3.8807638991492	-Inf	FALSE	0
	NAP1L5	-3.88258839649983	-1.06143656232241	FALSE	0.0013809429867824
	COL6A2	-3.88611887167212	-4.80534377662197	FALSE	0.000157822055632275
	APBB3	-3.8875329689479	0.75389248728651	FALSE	0.048254093509568
	ZNF75D	-3.88887790461589	-0.340702155665214	FALSE	0.00252515289011639
	RP11-297D21.4	-3.89045117411923	-0.241406885954888	FALSE	0.00359045176563425
	PIGB	-3.89265202075882	0.952558003246565	FALSE	0.0160583941605839
	KIAA0556	-3.89375541490288	0.632019860297577	FALSE	0.0101400670743736
	TULP3	-3.89694655374623	-1.39102356413527	FALSE	0.000552377194712961
	RP11-242D8.1	-3.89944750917884	0.70644781615636	FALSE	0.0098244229631091
	ZNF595	-3.8996882255087	-1.77157353335408	FALSE	0.000986387847701716
	ZDHHC17	-3.90147807948593	1.02824532692174	FALSE	0.0663247188794634
	SIK1	-3.90181633491604	0.255853844140406	FALSE	0.00311698559873742
	RFC3	-3.90305295086531	-0.946569345378919	FALSE	0.00086802130597751
	FAM69A	-3.90480540082246	-3.54620333709423	FALSE	7.89110278161373e-05
	AKNA	-3.90597659328088	0.835124109725178	FALSE	0.186940224896429
	CLP1	-3.90772961382052	0.915063654816871	FALSE	0.021266521996449
	ZFAT	-3.90886469318454	0.0814467909895811	FALSE	0.00485302821069244
	KRT8	-3.90999006542254	-2.36785288128164	FALSE	0.00193332018149536
	NFYC-AS1	-3.91336881650202	-0.453231871156886	FALSE	0.00193332018149536
	KCNA3	-3.91338310516571	-4.49523392115828	FALSE	7.89110278161373e-05
	RRAD	-3.91859543131865	-2.90243476203775	FALSE	0.000749654764253304
	CDC14B	-3.92116874672123	-2.62059046622974	FALSE	0.00086802130597751
	CSRP2BP	-3.92168824370806	-5.4774269995388	FALSE	3.94555139080687e-05
	ZNF337	-3.92407036527194	-4.25728934511459	FALSE	7.89110278161373e-05
	RPS6KA2	-3.92843521553946	-0.684993435032798	FALSE	0.00118366541724206
	ARHGAP32	-3.92909093521198	-3.40379449128449	FALSE	0.000197277569540343
	ZNF532	-3.93310399852336	-3.43296696219858	FALSE	0.000157822055632275
	CAPN3	-3.93346119674996	-0.1661378748391	FALSE	0.00288025251528901
	GP9	-3.93527861130817	-4.40171727699094	FALSE	0.00213059775103571
	CTC-534A2.2	-3.93653531543858	-0.489981554428683	FALSE	0.0018938646675873
	C12orf66	-3.93998683979186	-2.59553924811713	FALSE	0.000236733083448412
	FIZ1	-3.94297134508008	-0.506885647460436	FALSE	0.00149930952850661
	RTN2	-3.94545985270237	0.042869663949058	FALSE	0.0101795225882817
	KRT19	-3.94594515517019	-3.13160444877559	FALSE	0.00153876504241468
	ZNF500	-3.94610031875828	-1.58135490740334	FALSE	0.000552377194712961
	P4HA2	-3.94632303462053	0.557633791255573	FALSE	0.00702308147563622
	AGRP	-3.94733850776178	-5.52003965257368	FALSE	3.94555139080687e-05
	KLHL8	-3.94814785105452	1.1120912724751	FALSE	0.0543302426514105
	C11orf84	-3.9506424191115	-2.61195964053224	FALSE	0.000236733083448412
	KIAA0101	-3.95100438388879	-1.16095013289044	FALSE	0.0026435194318406
	PTCD1	-3.95100777814183	0.163270958965363	FALSE	0.00481357269678438
	CTD-2017F17.2	-3.95286395705368	-0.0372746591249689	FALSE	0.00576050503057802
	TXNDC16	-3.95307025298307	0.117296469623677	FALSE	0.00512921680804892
	TADA1	-3.95633269034993	-2.15184878784915	FALSE	0.000473466166896824
	MIATNB	-3.95635904944384	0.476815186400679	FALSE	0.00769382521207339
	RP5-894A10.2	-3.957524539652	-2.48277419251871	FALSE	0.000315644111264549
	PRMT5	-3.95890928086219	1.08594963099589	FALSE	0.0216216216216216
	CXorf40A	-3.95931816487735	-0.288890408883463	FALSE	0.00217005326494378
	WDR24	-3.96380601608175	-0.596449071626434	FALSE	0.00142039850069047
	NCAM1	-3.96415894792842	-2.98760741481196	FALSE	0.000355099625172618
	DHCR7	-3.96564751604685	-1.07807429691456	FALSE	0.00165713158413888
	BBS9	-3.96778551939239	-0.609883539540744	FALSE	0.0013809429867824
	HBP1	-3.96820505030606	0.903176964291864	TRUE	0.16078121917538
	LAMB2	-3.96866759983128	-4.00144260159263	FALSE	3.94555139080687e-05
	CLYBL	-3.96866759983128	-4.63173984742193	FALSE	3.94555139080687e-05
	RGS9	-3.96948962163212	-4.70593211652352	FALSE	0.000157822055632275
	SUMO4	-3.97214860401528	-0.138273716673732	FALSE	0.00497139475241665
	TTPAL	-3.97427924666053	0.487290687474826	FALSE	0.0330637206549615
	C1orf159	-3.97539396105957	-1.12186012755842	FALSE	0.000828565792069442
	TBC1D16	-3.97580258775794	-3.24922028272981	FALSE	0.000157822055632275
	ECE2	-3.97744305800515	-4.24905672666495	FALSE	7.89110278161373e-05
	B3GLCT	-3.9776540688896	-1.97535094809695	FALSE	0.000473466166896824
	ERCC6	-3.98047989275599	0.380271241714291	FALSE	0.00548431643322154
	OTUD3	-3.98090826709422	-0.690292143640201	FALSE	0.00142039850069047
	PYROXD2	-3.98295304133766	-0.509989849628557	FALSE	0.00256460840402446
	NEXN	-3.9863401207907	-3.18851099236673	FALSE	0.00142039850069047
	SHMT1	-3.98644189161133	-1.84250034263912	FALSE	0.000512921680804892
	C21orf58	-3.98757307386733	-3.49712941221816	FALSE	0.000315644111264549
	CD80	-3.98790984079852	-6.22188975736689	FALSE	3.94555139080687e-05
	RP11-568N6.1	-3.9887152724558	-0.402130407132541	FALSE	0.00355099625172618
	MYO18A	-3.98927756827521	-0.132336491960267	FALSE	0.00343262971000197
	MKI67	-3.98988635296106	-3.48564441145725	FALSE	0.00059183270862103
	SDPR	-3.99299332143338	-2.28789632775924	FALSE	0.0180706253698954
	TLDC1	-3.99448988895884	0.537478915396669	FALSE	0.00579996054448609
	DOLK	-3.9971470742398	-2.82909924960795	FALSE	0.000157822055632275
	PAXIP1-AS2	-3.9986292101294	-0.570428995769609	FALSE	0.00153876504241468
	PDIK1L	-4.00189793773912	-2.79346164340013	FALSE	0.000236733083448412
	SLC25A35	-4.00380964039644	-3.60312541990468	FALSE	0.000197277569540343
	C2CD2	-4.00451855323775	-1.99734038702667	FALSE	0.000315644111264549
	RP11-693J15.5	-4.00701562285836	-3.59014124382824	FALSE	0.000355099625172618
	CTD-2319I12.2	-4.00764327797816	-0.847624341493754	FALSE	0.00122312093115013
	POLR1B	-4.00808200532159	-3.21113396333701	FALSE	0.000197277569540343
	ZNF184	-4.01060614734129	-1.05702235343876	FALSE	0.0013809429867824
	PHF7	-4.01101042638777	0.156622881818304	FALSE	0.00315644111264549
	TACSTD2	-4.01194938471599	-2.86776857169335	FALSE	0.00118366541724206
	ZCCHC4	-4.01227043665166	-1.43911997943192	FALSE	0.000552377194712961
	BMP1	-4.01442354654824	-1.72973135007514	FALSE	0.000552377194712961
	ZFP64	-4.01968902974693	-Inf	FALSE	0
	ZNF254	-4.02075142960312	0.85109846737002	FALSE	0.0208325113434602
	CTA-293F17.1	-4.0227604448063	-3.37294404657211	FALSE	0.000157822055632275
	EFCAB11	-4.02286613720611	0.271053960493465	FALSE	0.00343262971000197
	NUP35	-4.0232576243302	-0.853522582331232	FALSE	0.0013809429867824
	PPIC	-4.02394454674287	-Inf	FALSE	0
	LRWD1	-4.02441913797324	0.666128099014442	FALSE	0.0127046754783981
	MAP9	-4.02511663811023	-3.12233375812604	FALSE	0.000197277569540343
	FCRL1	-4.02531234640062	-1.80657976328187	FALSE	0.00173604261195502
	GTF2H2C	-4.02555841678967	0.71923555821104	FALSE	0.0164924048135727
	TBC1D24	-4.02584512499779	-2.82067317965117	FALSE	0.000315644111264549
	CDC42EP1	-4.02654907049049	-3.90037720835018	FALSE	7.89110278161373e-05
	HTRA1	-4.03083636838751	-4.38758991191331	FALSE	7.89110278161373e-05
	TRIM23	-4.03187644186419	0.872393542569771	FALSE	0.0319984217794437
	SBK1	-4.03296758695393	-4.81759115898556	FALSE	7.89110278161373e-05
	GDF11	-4.03933358820072	-1.90236621118942	FALSE	0.000789110278161373
	EXD2	-4.03958606678525	-3.12475965566566	FALSE	0.000118366541724206
	CSTF2	-4.03961028806023	-4.7227009666853	FALSE	0.000118366541724206
	FCRL5	-4.04062564381589	-3.93582583328596	FALSE	0.000276188597356481
	PIGR	-4.04201583985232	-5.25584351958201	FALSE	0.000355099625172618
	MEX3D	-4.04243657147379	-2.31822762378148	FALSE	0.000236733083448412
	FBXO38	-4.04322034416994	0.863949445953809	FALSE	0.0636417439337147
	DTX3	-4.04336453841611	-2.44811888032665	FALSE	0.000394555139080687
	AC025171.1	-4.04391693137536	-0.428014902192873	FALSE	0.00280134148747287
	ABHD17C	-4.04443946658488	0.0385511573865163	FALSE	0.00473466166896824
	FAM50B	-4.04949045776666	-2.16752527103645	FALSE	0.000355099625172618
	NBPF1	-4.05463446382074	-0.835713991943875	FALSE	0.0012625764450582
	FMO5	-4.05618890567631	-2.48494938995175	FALSE	0.000394555139080687
	RNF44	-4.0588598495212	1.02307617892081	FALSE	0.114894456500296
	CAMKMT	-4.06063169635726	-0.647505482183337	FALSE	0.00157822055632275
	CENPQ	-4.06072406627246	-1.17586902321992	FALSE	0.000828565792069442
	CAHM	-4.0608039460015	0.535152626435737	FALSE	0.00658907082264746
	ST20-AS1	-4.06256486847545	0.414754828257425	FALSE	0.0167685934109292
	GFI1	-4.06610071669227	-2.200810638933	FALSE	0.000631288222529098
	INPP5E	-4.06685704970055	-2.56631145179369	FALSE	0.000394555139080687
	FBXL8	-4.06914286760569	-0.68286536567993	FALSE	0.00157822055632275
	SCYL3	-4.07224368161827	0.68554274188467	FALSE	0.0151903728546064
	TAF9B	-4.07416629588251	-1.98486887954998	FALSE	0.000552377194712961
	SPATA5L1	-4.08000470315137	0.733439116308527	FALSE	0.0161767607023081
	ZNF570	-4.08275625156841	-3.19405370648164	FALSE	0.000197277569540343
	PHLPP2	-4.08300391102712	-1.31237348044265	FALSE	0.000986387847701716
	RP11-61K9.3	-4.08502250739897	-0.481513614339567	FALSE	0.00177549812586309
	RP11-81H14.2	-4.08587358844692	-3.05094848715918	FALSE	0.000355099625172618
	TSEN2	-4.08669578627256	-1.65366037269523	FALSE	0.000512921680804892
	RARG	-4.08751503828037	-3.32214867907537	FALSE	0.000276188597356481
	LOXL3	-4.08823914856191	-0.927552813069923	FALSE	0.00114420990333399
	RNF25	-4.09916713049671	-0.112648913148053	FALSE	0.00284079700138094
	ZNF440	-4.09975249824516	0.0290352045608824	FALSE	0.00386664036299073
	EXOC6B	-4.10198731814475	-3.40735278991219	FALSE	0.000197277569540343
	SIRPG	-4.10344625649425	-5.99839085221446	FALSE	7.89110278161373e-05
	EOMES	-4.10365539504405	-4.56277780563362	FALSE	0.000118366541724206
	CNPY4	-4.10519811688798	-1.53453991737062	FALSE	0.000749654764253304
	CDK2	-4.10542367386879	-0.477462782977408	FALSE	0.00232787532057605
	ATL1	-4.10580883706195	-3.77356659342574	FALSE	0.000118366541724206
	ZNF142	-4.10587719021994	-0.59942812036936	FALSE	0.00165713158413888
	GLB1L	-4.10860198548761	-0.036148926466975	FALSE	0.00260406391793253
	NACA2	-4.10985463857249	-0.950880420134324	FALSE	0.00122312093115013
	BCAS3	-4.11194729202008	0.908421334932362	FALSE	0.0206352337739199
	DLG3	-4.11240575886584	-3.2809392884925	FALSE	0.000157822055632275
	ZNF891	-4.11258241680049	-0.763465038298225	FALSE	0.00169658709804695
	VMAC	-4.11399741479131	-0.769213756110064	FALSE	0.00157822055632275
	CCDC144A	-4.11424927051344	0.0930613419147548	FALSE	0.00473466166896824
	SLC12A4	-4.11696235352626	0.293199586905963	FALSE	0.00311698559873742
	FIGNL1	-4.11883815745203	-4.16605947224281	FALSE	0.000157822055632275
	SLC2A9	-4.12340307895043	0.00194394652971042	FALSE	0.0033931741960939
	FAM220A	-4.12419959109035	0.0494659987774231	FALSE	0.00362990727954232
	ZNF692	-4.12528146669578	0.214956345941171	FALSE	0.00536594989149734
	TNNT1	-4.12809406213562	-3.42850906096563	FALSE	0.000276188597356481
	PTPRM	-4.12879892172736	-4.93547070807889	FALSE	3.94555139080687e-05
	GAS7	-4.13160587275478	0.757841950447456	FALSE	0.148747287433419
	SPATA2L	-4.1319008612777	0.776211256813557	FALSE	0.0196093904123101
	GPHN	-4.13543803464372	-4.01568368431067	FALSE	7.89110278161373e-05
	FANCM	-4.13671261024282	-0.814327166683125	FALSE	0.00145985401459854
	FAM173B	-4.13851380003678	-0.716755929320207	FALSE	0.0013809429867824
	RP5-1085F17.3	-4.13891331407693	0.604336200441756	FALSE	0.0120339317419609
	RP13-270P17.3	-4.13988499376462	0.0570605105317519	FALSE	0.00422173998816335
	TM6SF1	-4.1430590927646	0.850489509286517	FALSE	0.0623397119747485
	PIM2	-4.14609911430237	0.750523190917626	FALSE	0.0851055434997041
	AC079922.3	-4.14963771092265	-2.06852307200706	FALSE	0.000670743736437167
	LIN54	-4.15140814910422	0.881766656816162	FALSE	0.0384691260603669
	EGR3	-4.15177247020515	0.16241245864673	FALSE	0.0835667784572894
	C11orf63	-4.15467198712258	-4.70236173481452	FALSE	7.89110278161373e-05
	CXorf23	-4.15564681853465	0.83253933196702	TRUE	0.0288814361807063
	SIRT5	-4.15618305058029	0.631297434570643	FALSE	0.0129019530479384
	BCAR3	-4.15894299407011	-3.05307433859126	FALSE	7.89110278161373e-05
	IGKC	-4.15938046450565	-2.90584437900642	FALSE	0.0263562832905899
	ZNF432	-4.16658118267877	-0.102175915708335	FALSE	0.00311698559873742
	GRPEL2	-4.16752970078652	-1.48719913427722	FALSE	0.000828565792069442
	FBXO41	-4.16771237792386	-4.63593918522759	FALSE	0.000118366541724206
	MDK	-4.16931335849164	-0.934392111291459	FALSE	0.00284079700138094
	METTL25	-4.17140421961094	0.643265812962547	FALSE	0.00911422371276386
	RP11-83A24.2	-4.17454301669753	0.603897346367133	FALSE	0.0395738804497929
	DTHD1	-4.17461769569498	-3.9557960908634	FALSE	0.000197277569540343
	SPAG1	-4.17534775341018	0.557698363943804	FALSE	0.013809429867824
	CTC-479C5.12	-4.17719855947682	0.614392377753077	FALSE	0.00887749062931545
	TRGV5	-4.1787919238426	-2.09112770069839	FALSE	0.000552377194712961
	CHCHD6	-4.18029783883635	-4.01638790657904	FALSE	7.89110278161373e-05
	MTHFSD	-4.18033821728694	-0.183147291121907	FALSE	0.00288025251528901
	SLC4A8	-4.18038919448227	-0.446990980516624	FALSE	0.00244624186230026
	RP11-115C21.2	-4.18092235906817	-1.99475833338693	FALSE	0.000552377194712961
	FAM129C	-4.18666527319313	-0.999195742990927	FALSE	0.00232787532057605
	RAD51AP1	-4.18996717254138	-2.56446735480795	FALSE	0.000276188597356481
	MED18	-4.1915047246856	0.345758074090219	FALSE	0.00647070428092326
	NRBP2	-4.19219922431241	-1.55107076375842	FALSE	0.000670743736437167
	FCRLA	-4.1923192701115	-3.31354114183616	FALSE	0.000315644111264549
	RP11-285F7.2	-4.19407718104827	0.202521921943632	FALSE	0.00457683961333596
	RP11-440L14.1	-4.19669014885922	-0.249832189814377	FALSE	0.00319589662655356
	ARHGAP6	-4.19965019261715	-3.59090477261741	FALSE	0.000631288222529098
	PPP2R2B	-4.19972432874162	-4.37366692286428	FALSE	0.000118366541724206
	YTHDF3-AS1	-4.20154435841459	-0.226467024471447	FALSE	0.00244624186230026
	RP11-644F5.11	-4.20478015873874	-0.0787013203880527	FALSE	0.00426119550207141
	ZNF260	-4.20917286684524	-3.10978166373881	FALSE	0.000276188597356481
	ZC3HC1	-4.20963501503358	-2.67357791490862	FALSE	0.000355099625172618
	RP11-291B21.2	-4.21396978139695	-Inf	FALSE	0
	RMI1	-4.21422705156156	0.878278468496065	FALSE	0.0147563622016177
	RP4-673M15.1	-4.21657718302052	0.295706981788593	FALSE	0.00875912408759124
	FHAD1	-4.21943196630591	-3.73185300522599	FALSE	0.000197277569540343
	ANO10	-4.22412087420281	0.843839595589877	FALSE	0.024699151706451
	CNNM2	-4.22694025823627	-0.582510568750513	FALSE	0.00232787532057605
	USP49	-4.22788118714971	0.138458023558352	FALSE	0.00915367922667193
	FAXDC2	-4.23110897831394	-2.72108167187913	FALSE	0.00161767607023081
	WDR25	-4.23194432487717	0.119269284628164	FALSE	0.00351154073781811
	LINC01504	-4.23309271546958	-2.05997385608294	FALSE	0.000355099625172618
	CEP128	-4.23383532859735	-0.784632868478345	FALSE	0.00165713158413888
	SLX4	-4.2343824666305	-0.646125071065187	FALSE	0.00213059775103571
	LAMC1	-4.2345591709515	-2.64489162494085	FALSE	0.000236733083448412
	FZD5	-4.23596901655814	-1.13848791223773	FALSE	0.00086802130597751
	ERCC8	-4.2410445869331	-1.76413738438521	FALSE	0.000631288222529098
	DLEU7	-4.24155476546817	-1.05475212337111	FALSE	0.00213059775103571
	HLCS	-4.24407377065259	-5.59379676073693	FALSE	3.94555139080687e-05
	DIABLO	-4.24511397465947	0.294935174553045	FALSE	0.00741763661471691
	ALKBH1	-4.24536548880897	-0.354558288017895	FALSE	0.00224896429275991
	POLR2J2	-4.24591685061193	-0.443226842062364	FALSE	0.00197277569540343
	MLF1	-4.25119042623603	-1.9478820284607	FALSE	0.00086802130597751
	ZNF569	-4.25373084753641	-2.8257797495199	FALSE	0.000236733083448412
	RELL2	-4.25398658340339	-0.434690831487229	FALSE	0.00228841980666798
	URB2	-4.2589832854317	-4.81241634132631	FALSE	3.94555139080687e-05
	C19orf68	-4.26225703584829	-0.244988946949356	FALSE	0.00272243045965674
	BAIAP2-AS1	-4.26316069659672	0.388160818709727	FALSE	0.00351154073781811
	BIVM	-4.26674329207716	-2.89121505426042	FALSE	0.000276188597356481
	TCAF2	-4.26679587702597	-0.341148981016467	FALSE	0.004024462418623
	TRAF3IP2-AS1	-4.26688466881395	-0.140594583406319	FALSE	0.00362990727954232
	MYO10	-4.26818948748843	0.185227022403994	FALSE	0.00954823436575261
	SARS2	-4.2686172204399	-2.49545288617282	FALSE	0.000236733083448412
	SLC27A2	-4.27033010958423	-3.95627028713656	FALSE	0.000157822055632275
	NECAB3	-4.27108238579322	-1.53301913013411	FALSE	0.000670743736437167
	STPG1	-4.27323296421259	-0.927389264551845	FALSE	0.00145985401459854
	APOBEC3F	-4.27351244901143	-1.77831710068517	FALSE	0.000710199250345236
	NUDT8	-4.2748001878273	-2.66537275770725	FALSE	0.000197277569540343
	SPAG16	-4.27592423292826	-2.10055536825016	FALSE	0.000749654764253304
	GNG11	-4.27620736810651	-2.90164408676537	FALSE	0.0133754192148353
	NAT1	-4.27748562444655	-0.268292721734534	FALSE	0.00351154073781811
	TSPAN13	-4.27860719048004	-1.43360005555008	FALSE	0.00153876504241468
	ERRFI1	-4.27954202288234	-2.928208048884	FALSE	0.000276188597356481
	PHKG1	-4.27979780602856	-1.18246733054392	FALSE	0.00145985401459854
	PIR	-4.28075525127669	-3.62171675542585	FALSE	0.000118366541724206
	PSMB3	-4.2819700649393	0.61333815215343	FALSE	0.284000789110278
	C2orf88	-4.28297687596001	-2.81553830674132	FALSE	0.00299861905701322
	C7orf60	-4.28663457608643	0.829847913457725	TRUE	0.0353521404616295
	CENPE	-4.28808983576967	-1.09836398463266	FALSE	0.00142039850069047
	SGPP2	-4.28809355811492	-1.49779185382609	FALSE	0.00252515289011639
	ACTR5	-4.28890387895401	-2.03966203029913	FALSE	0.000434010652988755
	SCFD2	-4.29073346346187	-2.90094120005672	FALSE	0.000355099625172618
	AC016831.7	-4.29247692714413	0.733344580194212	FALSE	0.0306963898204774
	HLA-DOB	-4.29279282299119	-0.958230496587799	FALSE	0.0018938646675873
	FBXW8	-4.29289583319751	-0.956129248299728	FALSE	0.00118366541724206
	MVB12B	-4.29602461379897	-2.22279755770491	FALSE	0.000552377194712961
	TMLHE	-4.29800421712607	0.895081587225955	FALSE	0.0188597356480568
	PP7080	-4.29803655641786	-3.60393649704702	FALSE	0.000157822055632275
	NPIPA1	-4.29914403228785	-2.37553711379349	FALSE	0.000355099625172618
	SPSB1	-4.30085804974868	-3.09883491281185	FALSE	0.000276188597356481
	ZSCAN25	-4.30215424605209	0.205508122102165	FALSE	0.00362990727954232
	CTC-523E23.11	-4.3035402410819	-Inf	FALSE	0
	RP11-666O2.2	-4.30415139726906	-0.0501654887863934	FALSE	0.00481357269678438
	MMP25-AS1	-4.3048776941461	0.154348799358895	FALSE	0.00761491418425725
	RP11-544A12.8	-4.30564587972621	-1.03263889954034	FALSE	0.00157822055632275
	SYNJ1	-4.30599859220917	1.01274336867728	FALSE	0.0449792858551983
	SH3RF1	-4.30711103974939	-1.88001995926522	FALSE	0.000946932333793648
	MCAT	-4.3091786191751	-0.0323306699447699	FALSE	0.00315644111264549
	FBN2	-4.3094756305782	-0.199384303326683	FALSE	0.00280134148747287
	SCAF11	-4.30995265592955	0.586230182175808	FALSE	0.304359834286842
	CCDC77	-4.31082565705636	-0.655284809065355	FALSE	0.00173604261195502
	SRP14-AS1	-4.3117222518685	-1.36431238569762	FALSE	0.000710199250345236
	ZNF827	-4.31272622235482	-3.20975954091737	FALSE	0.000118366541724206
	SNAPC4	-4.31729928485608	0.306132685472678	FALSE	0.0046557506411521
	CEACAM1	-4.32164906272592	-0.152417632618874	FALSE	0.0360228841980667
	CTIF	-4.32273707059609	-1.76757934292368	FALSE	0.000749654764253304
	ZNF687	-4.32369579900714	0.813945618477508	FALSE	0.0241862300256461
	LRRC37A2	-4.32514741682546	0.677400672800921	FALSE	0.0106135332412705
	ADCK5	-4.32732639886457	-2.39372864915347	FALSE	0.000434010652988755
	PSPH	-4.32814765389034	-1.29474945794539	FALSE	0.00059183270862103
	PAX5	-4.32958129934756	-5.08328777478323	FALSE	7.89110278161373e-05
	HACE1	-4.32965938648541	-2.42707192132185	FALSE	0.000473466166896824
	POLA2	-4.32992132655229	-0.431181744718366	FALSE	0.00173604261195502
	BAZ2A	-4.32996244237236	0.980168326124774	FALSE	0.179601499309529
	SLC12A9	-4.33013139083639	1.07451493876041	FALSE	0.0832511343460249
	CATSPER2	-4.33197716077131	-0.917631778996222	FALSE	0.00130203195896627
	SOWAHD	-4.33339577079154	-0.0803770904562793	FALSE	0.00205168672321957
	FDX1L	-4.33772651371011	-0.266043595760889	FALSE	0.00161767607023081
	ASB3	-4.34283805831918	-0.482331877875271	FALSE	0.00217005326494378
	RABL2A	-4.34423044568703	-1.25727874559904	FALSE	0.00118366541724206
	ITPKC	-4.34439152921973	0.414571236215801	FALSE	0.00623397119747485
	KRT18	-4.34497321384693	-2.76012048938068	FALSE	0.000986387847701716
	TPPP3	-4.34565135581658	-2.65134649123462	FALSE	0.000828565792069442
	MAN1C1	-4.34625188126462	-2.14650849528098	FALSE	0.000394555139080687
	ERMAP	-4.3482196060121	0.122589529077318	FALSE	0.00434010652988755
	PTCRA	-4.34879583590795	-4.29344496059328	FALSE	0.000986387847701716
	CCDC9	-4.34886695172526	0.805890379277656	FALSE	0.0292365358058789
	TRIM59	-4.34888546288509	-1.28337950385627	FALSE	0.0012625764450582
	ZGLP1	-4.34958219682931	-1.6361096382085	FALSE	0.000946932333793648
	CENPU	-4.35167786388105	0.337331192574756	FALSE	0.0184651805089761
	RWDD2B	-4.35282958010055	-0.98437151703353	FALSE	0.000828565792069442
	FUK	-4.35419214214303	-0.468264937586454	FALSE	0.00149930952850661
	PSTK	-4.3555170813159	-1.01425061785566	FALSE	0.00134148747287433
	CELSR1	-4.35752922994586	-4.04071839159122	FALSE	0.000118366541724206
	ITGA2B	-4.358834652349	-3.46814616027785	FALSE	0.00477411718287631
	HLA-DQB2	-4.35963356769413	-3.76564934175071	FALSE	0.000118366541724206
	SPNS3	-4.36012865515836	-4.50284170155545	FALSE	0.000197277569540343
	RFC5	-4.36045336488584	-0.211150852515845	FALSE	0.00236733083448412
	PROSER3	-4.36134092947277	0.629714832727647	FALSE	0.00907476819885579
	SGK223	-4.36154147621835	-3.58529007977418	FALSE	7.89110278161373e-05
	ADPRM	-4.3657748743446	-0.564284152938615	FALSE	0.00209114223712764
	MUC12	-4.36792766341017	-4.09903507631543	FALSE	7.89110278161373e-05
	ZNF789	-4.3693193197965	-0.180913255505903	FALSE	0.00331426316827777
	DUSP14	-4.37219418386463	-4.53974379606802	FALSE	7.89110278161373e-05
	ZNF219	-4.37222095029882	-0.987555568547998	FALSE	0.00086802130597751
	TBCCD1	-4.37329637678923	-1.10293247500903	FALSE	0.00106529887551785
	RP11-1398P2.1	-4.37364091754219	-0.13898910688847	FALSE	0.00449792858551983
	L3HYPDH	-4.37479400124986	-1.60394807654948	FALSE	0.000552377194712961
	PHLDB3	-4.37545883615506	-3.17309698463687	FALSE	0.000276188597356481
	BIN3	-4.37821738289676	0.908836535987349	FALSE	0.0780035509962517
	ZNF699	-4.38295454266019	0.545919922927246	FALSE	0.0105740777273624
	LIN52	-4.39082020233442	-0.912529914872364	FALSE	0.00114420990333399
	PBX4	-4.39190589471254	-2.22390799637283	FALSE	0.000552377194712961
	SIAE	-4.39489475807691	-2.29293547649454	FALSE	0.000670743736437167
	STAT6	-4.39513532415505	0.967981822829053	TRUE	0.172381140264352
	SKP2	-4.39593221897565	-1.5042146275215	FALSE	0.000907476819885579
	PPAT	-4.39629170757814	-2.98104401617937	FALSE	0.000197277569540343
	NEK7	-4.39967399316545	0.964989420855589	TRUE	0.109567962122707
	CNNM3	-4.4006017585487	0.624087659831807	FALSE	0.00737818110080884
	SGOL2	-4.4077032164901	-1.2515036698299	FALSE	0.00110475438942592
	RP6-99M1.3	-4.40796417974417	-1.39198347297808	FALSE	0.00209114223712764
	DNLZ	-4.40848930864891	-2.35552878517675	FALSE	0.000473466166896824
	IRF2BPL	-4.40880568563115	1.03228892816232	FALSE	0.106608798579601
	WDR89	-4.41063311669131	-2.18059429170335	FALSE	0.000473466166896824
	CCL23	-4.41080357134688	-3.40656241889949	FALSE	0.000118366541724206
	MAP3K6	-4.4116352187124	-1.06777161050653	FALSE	0.00106529887551785
	TPRG1	-4.41231879512053	-2.20170624041376	FALSE	0.000394555139080687
	RECQL5	-4.41584932227556	0.251166378907224	FALSE	0.00579996054448609
	PECR	-4.41703408016641	0.532836769891153	FALSE	0.0145590846320773
	ZNF778	-4.42090895214658	-0.482840886142515	FALSE	0.00406391793253107
	LCLAT1	-4.42112964230175	0.300843837131723	FALSE	0.00520812783586506
	RNASEH1-AS1	-4.42507414206323	-2.0972128341534	FALSE	0.000394555139080687
	NAPB	-4.42571372894374	0.475136818042424	FALSE	0.00864075754586703
	CTSF	-4.42654275097845	-2.46480664022958	FALSE	0.000276188597356481
	ABCB1	-4.42760869754203	-5.04743346272173	FALSE	7.89110278161373e-05
	FBXL19	-4.43090549737793	-0.00422964391500713	FALSE	0.00430065101597948
	CYB561D1	-4.43125183038165	0.537361178617398	FALSE	0.00891694614322351
	EXT1	-4.43366499716773	0.605938640674659	FALSE	0.0196093904123101
	ZBED3	-4.43399350744942	-3.54504414942061	FALSE	7.89110278161373e-05
	WDR92	-4.435822069173	-0.818939834542459	FALSE	0.00122312093115013
	FAN1	-4.43591991757693	-2.01428529294997	FALSE	0.000434010652988755
	GAMT	-4.43613740061709	-5.88682131095167	FALSE	7.89110278161373e-05
	DCP1B	-4.43700383783213	-3.12306227724575	FALSE	0.000236733083448412
	HAUS5	-4.43975977287546	-2.46070266204813	FALSE	0.000355099625172618
	ACKR3	-4.44106699132715	-3.53452208698532	FALSE	0.000197277569540343
	CD300LB	-4.44165676554777	0.452388065447296	FALSE	0.013217597159203
	OCRL	-4.44209231092709	-1.93628458150215	FALSE	0.000394555139080687
	RP11-367G6.3	-4.44285158601604	-1.80451809504973	FALSE	0.00473466166896824
	LINC00680	-4.44313760326524	-3.06501188535005	FALSE	0.000197277569540343
	CCL7	-4.44334695225871	-6.84951206884992	FALSE	0.000157822055632275
	DTX4	-4.44430447624302	0.265150049233011	FALSE	0.00307753008482936
	CASC5	-4.44538310806265	-1.53538059144436	FALSE	0.000986387847701716
	RP11-11N9.4	-4.44694359356642	-3.15102834411548	FALSE	0.000118366541724206
	GALNT12	-4.44906499062001	-3.30134622548018	FALSE	0.000118366541724206
	DNAJC25	-4.44917781254471	1.03636686097381	TRUE	0.0347603077530085
	GEMIN8	-4.44927890130565	-2.76002096933756	FALSE	0.000157822055632275
	ASB13	-4.44970664667702	-2.62545897149657	FALSE	0.000236733083448412
	ALDOC	-4.4500597659027	-0.36969149428762	FALSE	0.00323535214046163
	RAD51B	-4.45210250833672	-0.547392503109537	FALSE	0.00193332018149536
	ZNHIT2	-4.45216583945814	-1.79980511617873	FALSE	0.000670743736437167
	ACVR2A	-4.45288841358204	-2.05832655628097	FALSE	0.000434010652988755
	RP11-553L6.2	-4.454681379081	-2.15591271862465	FALSE	0.000749654764253304
	TPTEP1	-4.45479271824087	-0.0685214449112133	FALSE	0.0162556717301243
	MIPEP	-4.4550043482287	-5.71324040216027	FALSE	3.94555139080687e-05
	ASPHD2	-4.45575954109523	0.0541845032336798	FALSE	0.00374827382126652
	MB21D2	-4.45755505918292	-3.61201944494992	FALSE	0.000118366541724206
	TMEM150B	-4.46011350091281	-2.845792088759	FALSE	0.000197277569540343
	RP11-214O1.3	-4.46051496599846	-0.0134252132946218	FALSE	0.0418228447425528
	NRG1	-4.46100068892794	-2.91816291731451	FALSE	0.000355099625172618
	TRMT10A	-4.46504554914149	0.0815936655179428	FALSE	0.00382718484908266
	SHROOM1	-4.46542751375969	-1.3861353983376	FALSE	0.000789110278161373
	SLC2A11	-4.46886652846984	-3.33933308155511	FALSE	0.000236733083448412
	MAL	-4.47151542372068	-4.17295864894592	FALSE	0.000315644111264549
	CCDC61	-4.4720398123742	-0.132328385107655	FALSE	0.00303807457092129
	TRIM47	-4.47223033703718	-3.68934577852254	FALSE	7.89110278161373e-05
	ABCA2	-4.47226503193974	0.444512063411159	FALSE	0.0151509173406984
	KRT1	-4.47282845773394	-5.3753262745982	FALSE	0.000157822055632275
	RP11-254F7.2	-4.4761515664308	-2.93549709356586	FALSE	0.000394555139080687
	INVS	-4.47617402107658	-1.02591195663098	FALSE	0.00122312093115013
	RP11-582E3.6	-4.47702815918212	0.488035592599512	FALSE	0.00848293549023476
	RACGAP1	-4.47736636387484	-1.37228482360153	FALSE	0.00102584336160978
	FKBP1B	-4.47959567141735	-4.00025420950749	FALSE	0.000236733083448412
	CCDC34	-4.47969952318118	-2.70237042940577	FALSE	0.000276188597356481
	ZNF134	-4.4797198970733	0.10351141110765	FALSE	0.00295916354310515
	COBLL1	-4.49305224304564	-3.66007067804592	FALSE	0.000355099625172618
	ORC6	-4.49582529951182	-1.25147718297894	FALSE	0.00130203195896627
	RP11-629O1.2	-4.49643859525155	0.440802446848299	FALSE	0.00848293549023476
	GOLPH3L	-4.49747823131699	0.276744813510906	FALSE	0.00516867232195699
	IPPK	-4.50032949388353	0.0512779853529288	FALSE	0.00556322746103768
	TRIT1	-4.50096504163566	-2.71139842649717	FALSE	0.000276188597356481
	NAT6	-4.50206346092073	-0.851121195414388	FALSE	0.00169658709804695
	AKTIP	-4.50268808746286	0.735515536599509	FALSE	0.0238311304004735
	PUS10	-4.50380776485181	0.202768240659827	FALSE	0.00469520615506017
	SHQ1	-4.50394744637124	-1.83822312891177	FALSE	0.000434010652988755
	ACOT2	-4.51009048233805	-Inf	FALSE	0
	RAPGEF6	-4.51083436761245	0.85847236285894	FALSE	0.0296705464588676
	LL22NC03-2H8.5	-4.5132859827145	-0.517853981889292	FALSE	0.00272243045965674
	SPIN2B	-4.51394538802471	-2.94373022085982	FALSE	0.000315644111264549
	HELZ2	-4.51413659324504	0.757138367926444	FALSE	0.0709804695206155
	AP003068.23	-4.51772004618723	-2.51966468516501	FALSE	0.00252515289011639
	HERC3	-4.51823661394681	1.00820679795459	TRUE	0.0579601499309529
	EFNB1	-4.5196609917676	-3.39966949576455	FALSE	0.000197277569540343
	ERMARD	-4.52680783180244	-1.432761063702	FALSE	0.000749654764253304
	RCCD1	-4.52708196797039	-0.644765208430115	FALSE	0.00165713158413888
	SLC17A9	-4.52747925818682	-1.56094036724698	FALSE	0.000473466166896824
	LAIR2	-4.53262575650686	-6.3599196668501	FALSE	0.000157822055632275
	RP11-294J22.6	-4.53680701056981	-1.91232489910583	FALSE	0.000631288222529098
	ORC5	-4.53849119754615	-1.46395621962302	FALSE	0.000552377194712961
	DYNC2LI1	-4.53979147254476	-2.19150202048412	FALSE	0.000749654764253304
	DOCK1	-4.54026041471623	-5.20346745121389	FALSE	7.89110278161373e-05
	SMARCD3	-4.54100473365574	0.722864490671155	FALSE	0.0446241862300256
	EPHB2	-4.54747820951724	-2.722101994045	FALSE	0.000236733083448412
	GATAD2B	-4.54929443839572	0.961554989331978	TRUE	0.0944959558098244
	LRP5L	-4.55128455940129	-0.645215774587427	FALSE	0.00177549812586309
	ZFAS1	-4.55291771148114	0.517991689394372	FALSE	0.3105148944565
	TM4SF19	-4.5532439256637	-4.37060953103377	FALSE	0.000118366541724206
	CLEC10A	-4.55688217082883	-2.68953241960086	FALSE	0.000394555139080687
	EID2B	-4.561301402234	-1.9676446040876	FALSE	0.000828565792069442
	ZNF677	-4.56177872516129	-1.03380613759129	FALSE	0.000946932333793648
	IPP	-4.56652690479744	0.0541639881009957	FALSE	0.00489248372460051
	USP45	-4.57024188085927	-3.81087815495279	FALSE	0.000118366541724206
	EXD3	-4.57378505963343	-1.6253062170898	FALSE	0.000789110278161373
	MREG	-4.5757985475031	-1.05100043445364	FALSE	0.00118366541724206
	OGFOD2	-4.57812450437077	-0.0343391777968218	FALSE	0.00307753008482936
	UIMC1	-4.57982972832483	1.0016730116485	FALSE	0.0829749457486684
	FGFR1OP	-4.58076246063072	0.879008328973714	FALSE	0.0156243835075952
	CTD-2547G23.4	-4.5821114215528	-0.452104077025771	FALSE	0.00248569737620833
	POU2AF1	-4.58256437809397	-2.55478168939186	FALSE	0.000434010652988755
	CCDC86	-4.58301981564326	-4.28111024722125	FALSE	0.000118366541724206
	AC011899.9	-4.58474521834345	0.493586471651469	FALSE	0.00437956204379562
	ZNF678	-4.5849456228142	-5.74890376115246	FALSE	7.89110278161373e-05
	ACOT4	-4.58898713355605	-5.87789448877516	FALSE	3.94555139080687e-05
	CYB5D1	-4.59159603794936	0.41012369191374	FALSE	0.0190175577036891
	GDPD5	-4.59826493092928	-1.65486790140359	FALSE	0.000986387847701716
	TFEB	-4.5986884073819	1.00810009636297	FALSE	0.075872953245216
	ZNF626	-4.60023378655707	-0.36848076650136	FALSE	0.00228841980666798
	RNF157	-4.6036339208009	-1.42627137183853	FALSE	0.00157822055632275
	MVK	-4.60401119865017	-0.97398589672008	FALSE	0.00130203195896627
	UNC5B	-4.60409484066223	-4.30647064281299	FALSE	7.89110278161373e-05
	ZNF846	-4.60629985370164	-1.3590651821757	FALSE	0.000907476819885579
	PRIMPOL	-4.60690676724441	-0.609914821746957	FALSE	0.0018938646675873
	KCTD3	-4.60725772701881	-2.25542867951153	FALSE	0.000276188597356481
	NUP50-AS1	-4.60812293347237	0.717394130467603	FALSE	0.0117971986585125
	CCDC191	-4.60900565241909	-0.38789022148241	FALSE	0.0032748076543697
	SLC27A5	-4.61048308428077	-1.10101975518386	FALSE	0.000907476819885579
	KBTBD11	-4.61085064157425	0.496788420787509	FALSE	0.00662852633655553
	INTS6-AS1	-4.61306341218214	0.31231251891756	FALSE	0.00710199250345236
	MINCR	-4.61363835162031	-2.45433889602044	FALSE	0.000276188597356481
	ZNF765	-4.6153875422414	-0.67295757612685	FALSE	0.0018938646675873
	TIGD5	-4.61611805134255	-1.58592340010473	FALSE	0.000749654764253304
	RAB33A	-4.6211000260383	-0.962545068473029	FALSE	0.00213059775103571
	NDFIP2	-4.62131837701243	-3.48665501357995	FALSE	0.000118366541724206
	RUSC2	-4.62277225878303	-2.01940743942567	FALSE	0.000394555139080687
	ARHGEF28	-4.62323423556946	-3.44791668543011	FALSE	7.89110278161373e-05
	SLC22A18AS	-4.62368722894683	-2.07665496989469	FALSE	0.00224896429275991
	HMGN5	-4.63003428364284	-0.184268706902055	FALSE	0.00232787532057605
	TIMELESS	-4.63104799244731	-2.39844362254494	FALSE	0.000355099625172618
	NFXL1	-4.63212704343268	0.65294907885695	FALSE	0.013769974353916
	SLC16A5	-4.63404897674831	0.723374830951585	FALSE	0.0199644900374827
	NLRC4	-4.63666063895413	0.709919519838379	FALSE	0.0403235352140462
	TCEANC2	-4.63810346092973	0.773019484690972	FALSE	0.00875912408759124
	MYL4	-4.64077836084902	-4.19478215559321	FALSE	0.000434010652988755
	BTBD3	-4.64212155613325	-2.13621063553224	FALSE	0.000434010652988755
	CYB5R4	-4.6422263269955	0.700701894177461	FALSE	0.19427895048333
	ACTA2	-4.64343891677904	0.0843682114866562	FALSE	0.00453738409942789
	ZNF275	-4.64399241336088	-2.41400228264404	FALSE	0.000394555139080687
	SEPT8	-4.6446748894477	-3.35214764841708	FALSE	0.000118366541724206
	AMN1	-4.64954513097998	0.0370700724503203	FALSE	0.0184257249950681
	RP4-605O3.4	-4.65198211925305	-0.0970465042890458	FALSE	0.00449792858551983
	ALG11	-4.6521097504317	-0.52762807158401	FALSE	0.00205168672321957
	ATP6V1E2	-4.65296403255742	-0.218314511860893	FALSE	0.00276188597356481
	PLCG1	-4.65361767929686	-2.25649821075959	FALSE	0.00059183270862103
	TMEM187	-4.65660900081919	-0.404140688071127	FALSE	0.00252515289011639
	TUBB1	-4.65828115152274	-3.30260236596009	FALSE	0.0101400670743736
	SUFU	-4.66150870404345	-0.312080729639673	FALSE	0.00181495363977116
	ZFAND4	-4.66648549492457	-0.307525031687165	FALSE	0.00331426316827777
	ZNF273	-4.67196899020452	-0.451452022487564	FALSE	0.00307753008482936
	LINC01138	-4.67206014773889	-0.295996794725825	FALSE	0.00457683961333596
	DIRC2	-4.67273719800174	0.937662746906651	FALSE	0.0336950088774906
	RGAG4	-4.67440079139905	-3.32209641686502	FALSE	0.000118366541724206
	RFXAP	-4.67523018209507	-2.02375209613034	FALSE	0.000670743736437167
	BRMS1L	-4.67585362861133	-0.749183223140275	FALSE	0.00169658709804695
	TRIM16	-4.67652791457743	-3.80111521603062	FALSE	0.000118366541724206
	ZNF605	-4.6766127936594	-0.4503580035448	FALSE	0.00276188597356481
	PDK3	-4.67860282018781	1.003392281684	FALSE	0.0355099625172618
	BDH1	-4.68119752707578	-2.94696654954775	FALSE	0.000197277569540343
	PKIA	-4.68127762145642	-4.16580179329127	FALSE	0.000197277569540343
	EHBP1L1	-4.68138298108986	0.739211652802783	FALSE	0.217557703689091
	SASS6	-4.68200774394317	-0.0988937823568836	FALSE	0.00355099625172618
	RP11-631N16.2	-4.68479195917163	0.0860858015250701	FALSE	0.00587887157230223
	SEC31B	-4.68525836818782	-0.737490273597727	FALSE	0.00228841980666798
	C17orf80	-4.68788723230912	-0.747891641744836	FALSE	0.00153876504241468
	PAOX	-4.68906238317609	-4.13313048345194	FALSE	7.89110278161373e-05
	PEX5	-4.69233728047433	0.225088021172402	FALSE	0.00418228447425528
	SPRED2	-4.69337542836276	-0.378718855154997	FALSE	0.00307753008482936
	ZNF333	-4.69564534863244	0.711822429157469	FALSE	0.0231603866640363
	KNSTRN	-4.69737724083805	-1.32416753092537	FALSE	0.00086802130597751
	MUC1	-4.69873507983937	-1.7191274506858	FALSE	0.00280134148747287
	HIPK1-AS1	-4.69891566222572	-0.831643868168131	FALSE	0.00240678634839219
	FAM221A	-4.69892348736864	-1.02115905480172	FALSE	0.00118366541724206
	TOP3A	-4.70018353952785	1.04321576638091	TRUE	0.0366541724205958
	CTD-3138B18.5	-4.70132556517794	-2.44686909067722	FALSE	0.000394555139080687
	KMT5C	-4.70323704462475	-0.123958043832692	FALSE	0.00311698559873742
	ADAMTS6	-4.70434041088746	-4.5415720488973	FALSE	0.000157822055632275
	ARHGEF37	-4.70707944949427	-0.31648043043131	FALSE	0.00335371868218584
	TRMT44	-4.70757648171707	-1.49979428229074	FALSE	0.000789110278161373
	MED22	-4.7127901709431	0.825649536471178	FALSE	0.0125073979088578
	PGAP1	-4.7132228080691	-0.913994833267676	FALSE	0.0018938646675873
	DNMBP	-4.71352282754626	0.868267201907476	FALSE	0.0156243835075952
	SCN1B	-4.71364083154305	-0.319607170531035	FALSE	0.0164134937857566
	ZW10	-4.7142528812617	-2.17123827652418	FALSE	0.000434010652988755
	ACAD10	-4.72052363372779	0.141400676116442	FALSE	0.0032748076543697
	MSC	-4.72219503779406	-3.5386269959406	FALSE	0.000315644111264549
	KDM5B	-4.72252863958783	0.993675719017229	FALSE	0.0633655553363583
	LIN7B	-4.72295176145049	-1.24394669191012	FALSE	0.000907476819885579
	FAM109A	-4.72340068373908	-2.73575583241454	FALSE	0.000157822055632275
	ANKAR	-4.72709844182742	-0.682383443766298	FALSE	0.00177549812586309
	DSN1	-4.72891159282589	0.205879363441138	FALSE	0.00378772933517459
	GPD1L	-4.72912969267169	-2.56253198448455	FALSE	0.000434010652988755
	GRAMD3	-4.72959289306736	-4.44851494186359	FALSE	0.000118366541724206
	BRWD3	-4.73005277969796	0.943419379842796	TRUE	0.0795028605247583
	LMO7	-4.73344909466308	-2.94453215215741	FALSE	0.000434010652988755
	MYPOP	-4.73663439086701	-0.175253608184082	FALSE	0.00299861905701322
	TRIM7	-4.74121226727483	-2.51059332555972	FALSE	0.000315644111264549
	HAUS4	-4.74154704437016	0.902888126696019	FALSE	0.0203195896626554
	TREML1	-4.74204238419733	-3.01435208649828	FALSE	0.00587887157230223
	RAB11FIP3	-4.74274814392896	-3.56420027789663	FALSE	0.000197277569540343
	OLFML2B	-4.74593207714414	-Inf	FALSE	0
	EPB41L1	-4.74634369325066	-4.81246958636427	FALSE	7.89110278161373e-05
	CENPV	-4.74696971701896	-3.89469200997853	FALSE	0.000197277569540343
	PINK1	-4.74735222226158	0.989672786215139	FALSE	0.0630893667390018
	ZNF496	-4.7485007450752	-1.50580374027841	FALSE	0.000907476819885579
	ZNF559	-4.75316572695687	-0.555966932588019	FALSE	0.00193332018149536
	TTLL3	-4.7559404288288	0.89115362152066	FALSE	0.0334582757940422
	RP11-212P7.2	-4.75791518277952	0.473924699429899	FALSE	0.0085618465180509
	NUBPL	-4.75877716431485	-2.50809415890205	FALSE	0.000434010652988755
	DTD2	-4.75946337874003	-3.26472911749562	FALSE	0.000157822055632275
	RP11-680A11.5	-4.76397943719507	-1.4892095416185	FALSE	0.000631288222529098
	POMZP3	-4.76805713626116	0.0777042386519797	FALSE	0.00453738409942789
	BACE2	-4.76838249736001	-3.1749044271949	FALSE	0.000236733083448412
	CCDC149	-4.76858488826707	-0.570957098628709	FALSE	0.0020122312093115
	ANKS3	-4.77001085345685	-2.21927257425975	FALSE	0.000552377194712961
	PARP3	-4.77302018372035	-2.51207764487568	FALSE	0.000315644111264549
	MAN1B1-AS1	-4.77396751979101	-0.838869177486878	FALSE	0.0013809429867824
	FAR2	-4.77532401337376	0.961229309094793	FALSE	0.0307358453343855
	MDP1	-4.77664434193944	-0.29761298475858	FALSE	0.00291970802919708
	RP11-345P4.9	-4.77707822412426	0.48809789579618	FALSE	0.00643124876701519
	UNG	-4.77810787374991	-2.44197831113942	FALSE	0.000473466166896824
	NEIL2	-4.78129562804674	-2.70384258104659	FALSE	0.000276188597356481
	LIPT1	-4.78335737518827	-0.19831985042984	FALSE	0.00351154073781811
	GZF1	-4.78548199875298	0.864753217369045	FALSE	0.04943775892681
	ADAL	-4.79011759759042	-1.8940403471032	FALSE	0.000749654764253304
	NOP14-AS1	-4.79117164855898	0.00269911931483335	FALSE	0.00398500690471493
	PDGFA	-4.79315725808906	-5.10951279767324	FALSE	0.000355099625172618
	NCS1	-4.79750007787922	-3.52763609517421	FALSE	0.000118366541724206
	ECT2	-4.79775048832513	0.182956320011483	FALSE	0.00406391793253107
	KLHL15	-4.7980324259486	1.03355462989021	TRUE	0.0459262181889919
	MTRF1	-4.79884136565526	0.0374861205161157	FALSE	0.0032748076543697
	RP11-448A19.1	-4.80189361143324	-0.533528411289035	FALSE	0.00232787532057605
	FBXO31	-4.80316882944756	-2.53836803584208	FALSE	0.000394555139080687
	LINC01215	-4.80794605843301	-1.26577583977221	FALSE	0.00173604261195502
	GCC1	-4.81146530005903	0.702401256308057	FALSE	0.0154665614519629
	SNX25	-4.81196745812795	-5.50208968920873	FALSE	3.94555139080687e-05
	SNHG10	-4.81277796891426	-1.20288829467752	FALSE	0.00145985401459854
	USP30	-4.81344878950539	0.215727440738521	FALSE	0.00430065101597948
	HARS2	-4.81489137523754	0.447102011542298	FALSE	0.00702308147563622
	MZB1	-4.81568747234074	-2.42896687091591	FALSE	0.000749654764253304
	ZNF354B	-4.81659885455604	-4.46571357610734	FALSE	0.000118366541724206
	RIC8B	-4.82164157316981	-3.23874912775724	FALSE	0.000276188597356481
	FKRP	-4.82250785236049	-0.0710693395565798	FALSE	0.00378772933517459
	RAB40C	-4.82310773979449	0.63859620515815	FALSE	0.00864075754586703
	PSKH1	-4.82479958489889	-0.429019497004823	FALSE	0.00185440915367923
	FCHO2	-4.82489359939195	1.06886301537163	FALSE	0.0582757940422174
	MSTO1	-4.8268811080113	-1.8787291070425	FALSE	0.000473466166896824
	TXNRD1	-4.82837731491526	0.644871100121004	FALSE	0.172933517459065
	ZNF227	-4.82876886342728	-1.14036287359551	FALSE	0.00130203195896627
	MYL5	-4.82992620895842	-0.365101308887354	FALSE	0.00205168672321957
	DOCK9	-4.82997399230901	-1.27006276040362	FALSE	0.00153876504241468
	IL2RA	-4.83107391653136	-7.7211517340033	FALSE	3.94555139080687e-05
	SHISA5	-4.83343315707917	0.732735756388085	FALSE	0.203511540737818
	CLCF1	-4.83576221635402	-0.393210457080144	FALSE	0.00193332018149536
	TRABD2A	-4.83593515767046	-1.51867626736403	FALSE	0.00102584336160978
	POLE	-4.83864848868075	-1.13270867986428	FALSE	0.00153876504241468
	ZNF514	-4.84108587288951	-1.19840447465641	FALSE	0.000789110278161373
	ABCC4	-4.84280826537017	-3.07301627482445	FALSE	0.00059183270862103
	ZNF701	-4.84655803638818	0.392433044431266	FALSE	0.0102978891300059
	RGL2	-4.84867954348058	0.845214822339127	TRUE	0.0639179325310712
	PRKDC	-4.85473745605693	1.07747050916364	FALSE	0.147958177155257
	ARMC7	-4.85517529021112	0.532673626218887	FALSE	0.0102584336160978
	MTERF1	-4.85660171760826	-0.971297566020695	FALSE	0.00177549812586309
	WDR76	-4.85661565190296	-2.79339083002134	FALSE	0.000473466166896824
	CTU2	-4.86095457429517	-1.07423095251909	FALSE	0.0013809429867824
	CPED1	-4.86213443211957	-2.71679681504548	FALSE	0.000315644111264549
	SLC38A5	-4.86283490828643	-6.34098313399074	FALSE	3.94555139080687e-05
	MFSD3	-4.86555588157955	-3.58762738328131	FALSE	0.000157822055632275
	CYP2S1	-4.86727390842192	-4.57506981233597	FALSE	7.89110278161373e-05
	GGH	-4.8674246780742	0.108684101147844	FALSE	0.00572104951666995
	SPICE1	-4.86766191758923	-1.19328424683379	FALSE	0.00102584336160978
	GDAP1	-4.86939456134487	-5.22564570936697	FALSE	7.89110278161373e-05
	PRKCDBP	-4.86978761038933	-2.97095233579129	FALSE	0.000157822055632275
	SH3D21	-4.87193649977812	-1.66373096462058	FALSE	0.00280134148747287
	ZNF107	-4.87389161503976	0.651521461266543	FALSE	0.0224501874136911
	HGH1	-4.87421352976198	-3.37452606571709	FALSE	0.000197277569540343
	SEC22A	-4.87437154651032	-0.997797506576985	FALSE	0.00110475438942592
	PYCARD-AS1	-4.87553999003454	0.398564465630175	FALSE	0.00698362596172815
	NKIRAS1	-4.87707489705276	-0.825894731240803	FALSE	0.00205168672321957
	RP11-1008C21.1	-4.87847435473694	-1.87983506704502	FALSE	0.000631288222529098
	SLPI	-4.88133240398034	-0.652902240952548	FALSE	0.110001972775695
	AC006369.2	-4.88198345095546	-2.03725176659655	FALSE	0.00157822055632275
	ETV5	-4.88362704985337	-1.33746872455256	FALSE	0.00224896429275991
	FLT1	-4.88419096764817	-0.224151308557436	FALSE	0.00852239100414283
	ASH1L-AS1	-4.88653877162659	-1.20396096814577	FALSE	0.00181495363977116
	AFMID	-4.88809773759086	-1.25356190599466	FALSE	0.00086802130597751
	EPB42	-4.88897764431376	-0.524334762244222	FALSE	0.00481357269678438
	LMF1	-4.89081436029933	-1.76407372325301	FALSE	0.000552377194712961
	ARNTL	-4.89214589611807	0.965199176642315	FALSE	0.0681396725192346
	PIGV	-4.8933233139979	0.0856510129492722	FALSE	0.00473466166896824
	ZNF761	-4.89366059714339	-0.717188483503396	FALSE	0.00161767607023081
	TMEM234	-4.89544200486441	0.504028562725468	FALSE	0.00875912408759124
	PAWR	-4.90038738501444	-1.89081028984381	FALSE	0.00114420990333399
	ERCC2	-4.90218936969927	-2.66125918583833	FALSE	0.000276188597356481
	GFOD2	-4.90569225866845	0.600944621986136	FALSE	0.0125863089366739
	ZNF197	-4.90717003230015	-1.01691182140652	FALSE	0.00130203195896627
	ANAPC2	-4.90777211040702	-0.186008639493325	FALSE	0.00295916354310515
	JAKMIP1	-4.90986976622121	-4.49437750933666	FALSE	0.000118366541724206
	FAM193B	-4.91218885086335	0.892991557141925	FALSE	0.0403629907279542
	ITGA7	-4.914791945067	-1.0280582119332	FALSE	0.00619451568356678
	FTCDNL1	-4.91836381254526	-2.86453631112308	FALSE	0.000118366541724206
	SYNGAP1	-4.9187571150461	-1.44801379718555	FALSE	0.00106529887551785
	SPIB	-4.92193312324466	-2.12893730700402	FALSE	0.00118366541724206
	IKZF4	-4.92332334208274	-0.510021122477653	FALSE	0.00248569737620833
	CAPN12	-4.92629620782726	-2.72055682066055	FALSE	0.000434010652988755
	RP11-141B14.1	-4.93109759674533	-0.224073537852976	FALSE	0.00441901755770369
	ZSWIM4	-4.93171808210952	-0.781481152735337	FALSE	0.00355099625172618
	CCNJ	-4.93331527287845	-0.995328778107265	FALSE	0.00102584336160978
	NEMP1	-4.93468928860729	-0.782642890447166	FALSE	0.00173604261195502
	CEP57L1	-4.93546238603743	0.0580851400900819	FALSE	0.00359045176563425
	RIPK3	-4.93764086789834	0.84667689132753	FALSE	0.0151114618267903
	CBWD3	-4.94253869920906	0.738422815420086	FALSE	0.0134937857565595
	DLEU1	-4.94612729672097	-1.50037536142529	FALSE	0.00102584336160978
	DPP4	-4.95185748118274	-5.68285192759952	FALSE	3.94555139080687e-05
	DCAKD	-4.95237599652352	-2.41036534210168	FALSE	0.000552377194712961
	ZNF844	-4.95265640249386	0.309301752181274	FALSE	0.00958768987966068
	TP53I11	-4.95329576602972	0.848769433805085	FALSE	0.0600118366541724
	LINC00324	-4.95364913176714	0.525079480327389	FALSE	0.0113237324916157
	YIPF4	-4.95410945558405	0.967796899825723	TRUE	0.153363582560663
	NOL4L	-4.95691679605663	0.970501649074704	FALSE	0.0355099625172618
	SWSAP1	-4.95964243286077	0.645125428495955	FALSE	0.0102189781021898
	SPA17	-4.95983189017728	-2.48047008501505	FALSE	0.000986387847701716
	CTD-2186M15.3	-4.96454042189936	-0.311316102895814	FALSE	0.00284079700138094
	BAG2	-4.96463830326497	-2.49177250645642	FALSE	0.000473466166896824
	PM20D2	-4.96479115825678	0.173214001752367	FALSE	0.0125468534227658
	MTFMT	-4.96513040885157	0.672368682036494	FALSE	0.0118761096863287
	RP13-942N8.1	-4.9711049575196	-0.100269677471829	FALSE	0.00501085026632472
	PDGFD	-4.97117420333379	-5.07994623957117	FALSE	7.89110278161373e-05
	BCS1L	-4.97139021193164	-2.32134997227241	FALSE	0.000552377194712961
	VENTX	-4.97488132896336	-0.227854785292932	FALSE	0.00335371868218584
	UTP15	-4.97517868378851	-1.55659838886263	FALSE	0.000907476819885579
	APBA2	-4.97623848049951	-4.0188414335001	FALSE	0.000236733083448412
	NDC1	-4.97692384970245	-2.07992291121859	FALSE	0.000394555139080687
	SMN2	-4.97751385476606	-4.77287294883592	FALSE	7.89110278161373e-05
	CCHCR1	-4.98321879969502	-0.426107309899811	FALSE	0.00224896429275991
	TAMM41	-4.98480287187428	-2.75071986477772	FALSE	0.000276188597356481
	C1orf233	-4.9853890195806	-1.80470542674279	FALSE	0.000394555139080687
	NBL1	-4.98636328567531	-4.19243629212902	FALSE	0.000157822055632275
	ALS2	-4.98650678319121	-0.226877734747685	FALSE	0.00347208522391004
	ZDHHC14	-4.9878848090541	-2.13723693056881	FALSE	0.000473466166896824
	GPR18	-4.98902937951962	-2.15935547760982	FALSE	0.000710199250345236
	DUS4L	-4.98905786899231	-1.95281442563505	FALSE	0.000710199250345236
	CEP97	-4.99222288479365	0.50166363308679	FALSE	0.0104951666995463
	APOBEC3D	-4.99418133313509	-2.0280171655431	FALSE	0.000828565792069442
	SERAC1	-4.99490675801799	0.22110272493107	FALSE	0.00607614914184257
	IGLC2	-4.99661799417281	-3.34298491622634	FALSE	0.00453738409942789
	PARD6A	-4.99774499749795	-0.621098077126915	FALSE	0.00220950877885184
	TRAF2	-5.00081697596075	-1.48871952504016	FALSE	0.000946932333793648
	RDH13	-5.00419656662053	-1.50108012128418	FALSE	0.000789110278161373
	LRSAM1	-5.00511619616396	0.578242933483621	FALSE	0.00781219175379759
	ZNF589	-5.00619933112214	-1.10737523682745	FALSE	0.00122312093115013
	ZNF148	-5.00810299452625	0.949308678710614	FALSE	0.145235746695601
	PCGF6	-5.0094470344456	-2.21069678464745	FALSE	0.000552377194712961
	LINC00937	-5.00989333725832	0.656923365726537	FALSE	0.0325113434602486
	TEC	-5.01179789406536	-0.620826785927285	FALSE	0.00197277569540343
	GPX7	-5.01277926333989	-3.14389640426671	FALSE	0.000355099625172618
	NDST2	-5.01289256583953	-0.378015115522043	FALSE	0.00410337344643914
	MLLT11	-5.01498305296108	0.422365680037819	FALSE	0.0244229631090945
	SH2B2	-5.01545965421779	0.820452564522897	FALSE	0.0523574669560071
	EME2	-5.01556476562509	-0.532078158776237	FALSE	0.00240678634839219
	KANSL1L	-5.01761310867855	0.579701605112616	FALSE	0.0194910238705859
	DDX11	-5.01946049896476	-2.36397318370532	FALSE	0.000434010652988755
	HOMER1	-5.02192538313653	0.266510139362784	FALSE	0.00741763661471691
	RP11-332H14.2	-5.02249025937723	-0.897605731947781	FALSE	0.00153876504241468
	ZNF507	-5.02305426536968	-0.0118328478786154	FALSE	0.00670743736437167
	RBM45	-5.0257692272117	-2.01010188602745	FALSE	0.000434010652988755
	TCP11L1	-5.02722545883669	-0.373257001232917	FALSE	0.00268297494574867
	ARHGAP11B	-5.02733185922598	-1.89336578667079	FALSE	0.000749654764253304
	SPSB2	-5.03116376420819	-0.458182748499624	FALSE	0.00213059775103571
	DNAAF1	-5.03138992876624	-2.3791515055385	FALSE	0.00177549812586309
	ZDHHC9	-5.03147660537341	-1.27533291543508	FALSE	0.000749654764253304
	GSPT2	-5.03483645130393	-3.68656527510748	FALSE	0.000118366541724206
[truncated: 8,313 more rows]

## Sheet: Neutrophil (3) cluster
	Neutrophil (3) cluster
	Gene	Z-score (Kruskal-Wallis test)	Fold change	Highest expression in the cluster ?	Fraction of cells expressing the gene
	S100A8	139.951024314931	2.45925071258962	TRUE	0.999617444529457
	S100A12	134.358723721471	2.95519862838804	TRUE	0.976409079316501
	S100A9	133.910677513875	2.03664257850853	TRUE	0.999744963019638
	GCA	103.86162141223	1.78413027835014	TRUE	0.920045906656465
	S100A6	102.418067505859	1.41063111950417	FALSE	0.981637337413925
	MMP9	100.256746694243	3.18732804656432	TRUE	0.735271614384086
	TSPO	95.0936949722714	1.82285988015554	FALSE	0.850548329507779
	MNDA	93.7238414428764	1.30360832298309	FALSE	0.948482529966845
	ACTB	92.8899312523568	0.912435601892899	FALSE	0.997832185666922
	CST7	92.2424312102869	2.1353961255729	TRUE	0.782708492731446
	SELL	91.4701864418657	1.50643189036996	TRUE	0.879877582249426
	S100A11	91.0628333122064	1.16677916485653	TRUE	0.983167559296098
	IFITM2	90.0906599208542	1.12606732696508	FALSE	0.996939556235654
	GMFG	89.7281614094179	1.3921141866216	TRUE	0.89811272634532
	BASP1	85.2115251903803	1.23421217646769	FALSE	0.920428462127008
	VNN2	85.1167691538136	1.71183944028656	TRUE	0.785768936495792
	PYGL	84.9872725296326	2.09715375860121	TRUE	0.72864065289467
	CAP1	84.7416686406013	1.36463190193953	TRUE	0.871461361897475
	TUBA1A	84.4064581632153	1.49770670642318	TRUE	0.840601887273655
	MYL6	82.4575148074856	1.00101816055644	FALSE	0.957791379750064
	H3F3A	81.6996752252626	0.852826782240889	FALSE	0.994644223412395
	LCP1	79.4807601773491	1.00774986155094	TRUE	0.938153532262178
	NCF1	79.1417734576224	1.25035780785833	TRUE	0.880132619229788
	ALPL	78.1060668109579	1.82334364432153	TRUE	0.701989288446825
	ALOX5AP	76.3772201023787	1.02903894977773	FALSE	0.908314205559806
	S100A4	75.4815032696341	1.2498482443507	FALSE	0.902703391991839
	S100P	75.392440919517	1.53558694864998	TRUE	0.739479724560061
	EVI2B	74.6080298956893	1.18943895698789	TRUE	0.843152257077276
	CSF3R	72.9135599174384	0.877728256682043	FALSE	0.967737821984188
	CDA	72.307058832787	2.03274644549085	TRUE	0.634659525631217
	CKAP4	72.2803099954287	1.86010606907858	FALSE	0.663351185921959
	FPR1	71.4233127331635	1.03240887395249	FALSE	0.876179546034175
	IL1R2	71.3397727121819	1.06172796440655	FALSE	0.777097679163479
	CD177	70.0241706128408	2.95821289928754	TRUE	0.525248661055853
	ACSL1	69.7368746390027	1.02009719274526	FALSE	0.839964294822749
	CMTM2	68.6480137978547	1.41863343461504	TRUE	0.710788064269319
	ITM2B	68.5893609962174	0.711747430089043	FALSE	0.955751083907167
	VIM	68.1698390691073	0.691240741014017	FALSE	0.926931905126243
	PGD	68.0131106320997	1.92204395648227	FALSE	0.630068859984698
	TALDO1	67.8702320598117	1.2517036779731	TRUE	0.764855904106095
	SLC2A3	67.4728351174491	0.967450743430614	FALSE	0.851823514409589
	ARHGDIB	66.7985585135946	1.10551960137803	FALSE	0.806044376434583
	RTN3	66.1079409902216	1.47590790088188	TRUE	0.692170364702882
	PROK2	65.4114936600156	1.39455446128625	FALSE	0.641162968630451
	FCGR3B	64.7709061817221	0.687055509207712	FALSE	0.871971435858199
	TKT	64.3963042024984	1.48305603502388	TRUE	0.679546034174955
	OAZ1	63.151951262246	0.65331681509512	FALSE	0.9265493496557
	GAPDH	63.0593053951714	0.900723416784355	FALSE	0.847870441213976
	CYBA	63.0136746492174	0.830734348714166	TRUE	0.910099464422341
	ANP32A	62.1647772799642	0.88809755024589	FALSE	0.827467482785004
	LILRA5	61.5396950022264	1.75020686939687	TRUE	0.588625350675848
	STK17B	61.5003941340955	1.17644222474174	TRUE	0.737694465697526
	ARPC5	60.7310674389825	0.924383641802959	FALSE	0.820709002805407
	FAM65B	60.6910570487227	0.835798887183557	FALSE	0.819688854883958
	MGAM	60.6253752807047	1.9864580732872	TRUE	0.52129558786024
	IQGAP1	60.5877375563142	0.988105966118345	TRUE	0.789849528181586
	ANXA3	60.249885249316	2.0269536096257	FALSE	0.513644478449375
	RHOG	60.1919447067423	1.05317370001822	FALSE	0.754144350930885
	CDKN2D	59.9469792100176	1.22907518736114	FALSE	0.680948737566947
	CYSTM1	59.6702832624828	1.34450865893864	FALSE	0.67890844172405
	FCER1G	59.6413199758874	0.744176714968857	FALSE	0.898495281815863
	MYL12A	59.3750682623306	0.862883513500991	FALSE	0.815863300178526
	PTPRC	58.9650323400966	0.672760662706873	FALSE	0.914307574598317
	C10orf54	58.8566225988767	1.23206535169258	FALSE	0.678015812292782
	SPI1	58.6676913493934	0.983464235216437	TRUE	0.762050497322112
	LRRK2	58.2803224676157	1.14716325201334	FALSE	0.664116296863045
	ABTB1	58.128041530149	1.37698831414655	TRUE	0.627263453200714
	TXN	57.3488666562345	1.09214949986214	FALSE	0.724305024228513
	TYROBP	57.163963783312	0.7128524244157	FALSE	0.916475388931395
	COTL1	57.0197096925497	0.793136756297946	FALSE	0.841622035195103
	VASP	56.4838881347295	0.838409345966763	FALSE	0.799540933435348
	GPSM3	55.9540448829007	1.00235946151092	TRUE	0.742285131344045
	SRGN	55.8441715303885	0.46528016116622	FALSE	0.995664371333843
	SORL1	55.8073454990093	0.972761993063092	FALSE	0.723794950267789
	MEGF9	55.7960982056809	1.61952798282285	TRUE	0.566054577913798
	SERPINB1	55.6809158384207	1.11399223283235	FALSE	0.699438918643203
	ACTR2	55.5799525651891	0.936660271289459	FALSE	0.763325682223922
	MAPK14	55.1565601773693	1.65462627285517	TRUE	0.548967100229533
	RAC2	55.0163552512362	0.956835129525701	TRUE	0.747768426421831
	ATP5E	54.376078023627	0.677475153494324	TRUE	0.923616424381535
	MMP25	54.1145679764998	1.6168492858963	TRUE	0.509053812802856
	LST1	54.1017064669685	0.772935908351506	FALSE	0.802983932670237
	SDCBP	53.9889143100173	0.56662255145682	FALSE	0.891864320326447
	CORO1A	53.8066399955001	1.1097384607663	FALSE	0.683244070390207
	RGS2	53.6246336156517	0.674009955930608	FALSE	0.763963274674828
	FAM129A	53.6079832295584	0.956486219238817	FALSE	0.714103545014027
	CFL1	53.5020018150966	0.690846031196474	FALSE	0.883065544503953
	PTEN	53.0207021041859	1.06634882231444	FALSE	0.670237184391737
	NAMPT	52.9138435367455	0.526202663431898	FALSE	0.9952818158633
	FLOT2	52.8333956330414	1.58501803250604	TRUE	0.552410099464422
	IL17RA	52.6139015901339	1.5018640895546	TRUE	0.557255802091303
	HMGB2	52.6015771491518	1.88211056824884	FALSE	0.548712063249171
	GYG1	52.2938867128015	2.16024538813759	FALSE	0.481382300433563
	CR1	52.0216282907281	1.69524724002753	TRUE	0.498214741137465
	NCF4	51.9573652871927	1.53409823827113	TRUE	0.545141545524101
	RGL4	51.9443266709913	2.03548837980228	FALSE	0.447589900535578
	SMAP2	51.3108137222757	0.992173022353274	FALSE	0.682606477939301
	PLXNC1	50.6153440927624	1.15571263351877	TRUE	0.602907421576129
	R3HDM4	50.6140534080424	0.897164698736826	FALSE	0.703647028819179
	EMB	50.6097680406906	1.88904831786052	FALSE	0.509691405253762
	METTL9	50.5383869487124	1.67259071923319	TRUE	0.539020657995409
	CCPG1	50.4782487631206	1.76211666058331	TRUE	0.506758479979597
	LSP1	50.4520773584555	0.984086091870295	TRUE	0.687579699056363
	RNF149	49.8980347096922	0.650334388716266	FALSE	0.797628156082632
	PGLYRP1	49.7243673595563	2.61243591224185	FALSE	0.37439428717164
	ICAM3	49.5636641498781	1.18093759400976	FALSE	0.598826829890334
	MYO1F	48.8368745161147	0.870566616118311	FALSE	0.694465697526141
	LBR	48.7337470736958	1.42908116922466	FALSE	0.545906656465187
	VAPA	48.6286816246279	1.18628015811814	TRUE	0.616041826064779
	ARPC2	48.0097362215424	0.675645537914958	FALSE	0.821601632236674
	TPM3	47.9444123276321	0.75357832785395	FALSE	0.770976791634787
	GNAI2	47.8487964857655	0.798193078823365	FALSE	0.738842132109156
	FCGR2A	47.3705933355518	0.682825042365501	FALSE	0.748150981892374
	MCEMP1	47.0396465124625	1.42586131603856	FALSE	0.500637592450905
	SERPINA1	46.8258934508207	0.610102561125883	FALSE	0.809614894159653
	ITGAM	46.7063461257029	1.59977080063073	FALSE	0.500255036980362
	PTPRE	46.5691547646407	0.767560795253055	FALSE	0.69191532772252
	STXBP2	46.3835411676361	1.50185587901027	TRUE	0.564779393011987
	C5AR1	46.3032013798997	0.682347013828809	FALSE	0.705814843152257
	ARPC3	46.2613483718361	0.727616029024224	FALSE	0.774164753889314
	CKLF	46.2415917499445	1.15149782854728	TRUE	0.590793165008926
	MSRB1	45.651535349024	1.37340295807511	FALSE	0.501402703391992
	SMCHD1	45.4627584776465	0.552961490368552	FALSE	0.774419790869676
	C4orf3	45.4203959853494	1.16856052196802	TRUE	0.620504973221117
	ARG1	45.3740233982666	3.02530127833209	FALSE	0.329125223157358
	IFITM1	45.22074963617	0.866909371161179	FALSE	0.598826829890334
	FAM101B	45.1384879019751	2.01411526748694	FALSE	0.430757459831676
	HCLS1	44.9512842593173	0.994967007600468	TRUE	0.631854118847233
	GNB2	44.7260343606034	0.969639702855521	FALSE	0.634149451670492
	HSPA1A	44.5820926967275	0.149157583595315	FALSE	0.516959959194083
	ALOX5	44.4107515816369	1.44693387027905	TRUE	0.488778372864065
	MYH9	43.200759587219	1.00351632265686	FALSE	0.608773272124458
	ZDHHC19	43.1184602974666	3.11045247766394	TRUE	0.323259372609028
	LILRB3	43.0031888188974	0.953002575084923	TRUE	0.590793165008926
	PRR13	42.8899569766349	0.897542986059872	TRUE	0.641928079571538
	BCL2A1	42.5467730550187	0.209610233725705	FALSE	0.852716143840857
	SNX3	42.1093325337199	1.40827907337854	FALSE	0.515939811272635
	ACTN1	42.0970399795229	0.935578145492034	FALSE	0.575108390716654
	NCF2	41.826347862832	0.650589096515529	FALSE	0.684009181331293
	IRS2	41.647475868184	0.896693664787115	FALSE	0.593088497832186
	CNN2	41.4605180618299	1.09897334072892	TRUE	0.551772507013517
	RAB27A	41.3855486076939	1.53683457510311	FALSE	0.456898750318796
	PADI4	41.0211834136392	2.48223202428881	FALSE	0.333460851823514
	RNF10	40.9684388541996	1.51297405331067	TRUE	0.473731191022698
	QPCT	40.7618296393667	1.64090491717938	TRUE	0.416730425911757
	FRAT2	40.5557064131333	1.57456634436245	TRUE	0.421193573068095
	ZYX	40.4465737274504	1.10651794807139	FALSE	0.541698546289212
	SKAP2	40.4327372082231	1.17799541522824	TRUE	0.519255292017343
	SH3BGRL3	40.3242869784079	0.361751806595621	FALSE	0.905891354246366
	FKBP5	40.2522211032221	1.52564855192097	TRUE	0.456643713338434
	DYSF	40.2065436899997	1.65956011148496	TRUE	0.39454220862025
	MCL1	40.1429203994996	0.504002522512857	FALSE	0.801326192297883
	FKBP1A	39.5018034346133	1.04050356156851	FALSE	0.547946952308085
	RGS18	39.3152048896086	0.797603828397994	FALSE	0.434710533027289
	YWHAZ	39.189528607025	0.602651304568942	FALSE	0.747130833970926
	AGTPBP1	39.0711951137231	1.54363158053059	TRUE	0.42769701606733
	PFN1	39.0305549686083	0.511772359607592	FALSE	0.844937515939811
	H3F3B	38.9327672673139	0.252913973892681	FALSE	0.957026268808977
	HN1	38.9073988716429	1.39079764220215	TRUE	0.472838561591431
	CYP4F3	38.774201784487	1.41757529411444	FALSE	0.401810762560571
	ARRB2	38.6141719606622	0.800428121221182	FALSE	0.620377454730936
	KIF1B	38.5472855669796	1.63083493353127	FALSE	0.408569242540168
	SH3GLB1	38.4704603636181	0.916049729605558	TRUE	0.582376944656975
	YWHAB	38.3451086691055	0.870680585825668	FALSE	0.610303494006631
	CD55	37.877274519474	0.498816274660726	FALSE	0.707472583524611
	BCL6	37.8701005596081	0.719928759342496	FALSE	0.585692425401683
	FYB	37.3791032546098	0.450780932000832	FALSE	0.754399387911247
	PLP2	37.3161917783488	1.49944310457669	TRUE	0.449630196378475
	MBOAT7	37.2923959343243	0.746066060374238	FALSE	0.574980872226473
	CTB-61M7.2	36.9734394212967	1.03677085101458	FALSE	0.480617189492476
	RAB31	36.952865538317	1.072810021231	FALSE	0.492476409079317
	LITAF	36.806174738635	0.1164551749175	FALSE	0.930884978321857
	AQP9	36.6644456885974	0.300799760121308	FALSE	0.737311910226983
	C1orf162	36.6271203637934	1.67735627673538	FALSE	0.408314205559806
	SYNE1	36.3058238327229	1.78041355875294	FALSE	0.371588880387656
	SLC25A37	36.2733296297056	0.338411166569134	FALSE	0.881407804131599
	CDC42	36.2340465712078	0.595691843442487	TRUE	0.713338434072941
	CXCR2	36.2165463629048	0.528389795810067	FALSE	0.526141290487121
	IL4R	36.1487400203458	1.23453780460802	FALSE	0.457281305789339
	ADGRG3	36.0870889749176	0.957458415999126	FALSE	0.434710533027289
	CFLAR	35.7615279958156	0.543428510519538	FALSE	0.690002550369804
	ITGB2	35.7436757612276	0.824217920235615	FALSE	0.583142055598062
	AGFG1	35.7342579178356	1.51163877200547	TRUE	0.426804386636062
	CREB5	35.5108858219571	0.888353931754374	FALSE	0.484187707217547
	SLC11A1	35.5081465618791	0.623830213580395	FALSE	0.593853608773272
	DHRS7	35.3838994627664	1.33095210012195	TRUE	0.457663861259883
	ARPC1B	35.3799087309081	0.543705402395962	FALSE	0.666411629686305
	OSBPL8	35.2859008609534	0.921435542886689	FALSE	0.546799285896455
	SHKBP1	35.2202079759755	1.0803355635828	TRUE	0.490436113236419
	FAM126B	35.1789801333924	1.11982473230146	FALSE	0.427441979086968
	KLF6	35.1655092355912	0.229585215963029	FALSE	0.849910737056873
	RNF24	34.9186453540541	1.02219606109547	FALSE	0.443509308849783
	JAML	34.839236776901	1.01174774966894	FALSE	0.459321601632237
	XPO6	34.8120517591194	0.855961700248853	FALSE	0.510456516194848
	SULT1B1	34.7789625033511	2.04387253016071	TRUE	0.298265748533537
	DAZAP2	34.6962234355963	0.550203902400568	FALSE	0.690130068859985
	FBXL5	34.6548083871865	0.970857689772067	FALSE	0.502167814333078
	USP10	34.5857834551204	1.34853394433202	TRUE	0.414945167049222
	PLBD1	34.5615692810398	1.56885174976471	FALSE	0.375031879622545
	NQO2	34.5050813445671	1.80739855428517	TRUE	0.369293547564397
	GTF2I	34.3676492861349	1.28600699263068	TRUE	0.451798010711553
	TMEM154	34.1325442703271	0.603534509430547	FALSE	0.550879877582249
	PGK1	33.9590723696185	0.848926549315528	FALSE	0.5640142820709
	C14orf2	33.8987211532528	1.15172943503074	TRUE	0.500255036980362
	TRIB1	33.6988430659282	0.726212751266619	FALSE	0.530986993114002
	CLEC4D	33.4982864451477	2.05381495583999	TRUE	0.298903340984443
	HIST1H2AC	33.4657332232508	0.748721219684075	FALSE	0.400535577658761
	TUBA4A	33.2663397591972	1.09339453517728	FALSE	0.414307574598317
	LAMTOR4	33.2449593874493	1.01097275633799	FALSE	0.529711808212191
	LRRFIP1	33.1431884205783	0.586244762083817	FALSE	0.654679928589646
	ADD3	32.9497341486393	1.60244680562538	FALSE	0.390589135424637
	MME	32.9375736457732	1.11299432032021	FALSE	0.378092323386891
	CTSS	32.6827839114917	0.34056212653628	FALSE	0.793547564396837
	F5	32.5171839630448	2.08930395550011	TRUE	0.291124713083397
	MSL1	32.5044951290899	1.09954028987019	FALSE	0.440831420555981
	LPCAT2	32.1865026495787	1.38468554285716	FALSE	0.372098954348381
	PHC2	32.0797742983656	1.08511537963281	FALSE	0.434583014537108
	SOS2	31.9998734279021	1.35849722541768	TRUE	0.391099209385361
	ALDOA	31.7988989290502	0.618218982757578	FALSE	0.632364192807957
	SAMSN1	31.6725431289805	0.493390207836801	FALSE	0.559551134914563
	GNG5	31.6263683224116	0.680989585756524	FALSE	0.593343534812548
	CEBPD	31.5669737069287	0.622055331173007	FALSE	0.553685284366233
	ARHGAP9	31.3878120085988	1.06908800919021	FALSE	0.437898495281816
	TNFSF13B	31.3257037577218	1.03891315582489	FALSE	0.42412649834226
	ENTPD1	31.2887611108728	1.42553202038367	FALSE	0.350165774037235
	FOS	31.237355480671	0.148382205210321	FALSE	0.830782963529712
	CD37	31.206343901798	0.708802416923166	FALSE	0.563249171129814
	LRP10	31.2037480019808	0.992123240932072	FALSE	0.459194083142056
	LAPTM5	31.1176168075794	0.341705090622345	FALSE	0.823386891099209
	MIDN	30.9909992295664	0.510420370185913	FALSE	0.624840601887274
	CAPZA1	30.9847708866361	0.823942042484328	TRUE	0.529839326702372
	MSL3	30.768479179258	1.64718353513568	TRUE	0.349783218566692
	MYL12B	30.5315506575382	0.561731938968181	TRUE	0.648941596531497
	CLIC1	30.5071904565144	0.609039127148568	FALSE	0.623820453965825
	CRISPLD2	30.4969039864017	1.51720995708561	TRUE	0.309614894159653
	TXNIP	30.4068715215789	0.168658592209567	FALSE	0.766258607498087
	PPP1R18	30.2922406617601	0.618555345848094	FALSE	0.581356796735527
	DOK3	30.1793229719436	1.10064479521818	TRUE	0.399515429737312
	ROCK1	30.1122332047114	0.981511687139626	TRUE	0.48099974496302
	NEAT1	30.0990670553343	0.0348053573748794	FALSE	0.979724560061209
	SELPLG	30.0830941623202	1.21830583960783	TRUE	0.405636317266004
	NFE2	30.0816184116243	1.36022877187179	TRUE	0.322111706197399
	NFIL3	30.0088732940506	1.03219935341357	TRUE	0.428717163988778
	SLC40A1	29.7339938260582	1.88334131899523	FALSE	0.267916347870441
	GADD45A	29.7144475169837	2.15223011647527	TRUE	0.29265493496557
	MAP2K3	29.6031831892075	0.680850286285676	FALSE	0.551007396072431
	MYADM	29.5454675783447	0.754481338965496	FALSE	0.514792144861005
	G0S2	29.3021244308108	-0.168588738765205	FALSE	0.766258607498087
	PNRC1	29.144240084366	0.134978142227358	FALSE	0.853863810252487
	FMNL1	29.1325127890776	0.665933252660549	FALSE	0.557255802091303
	RALB	28.9566997545766	0.990454431158557	FALSE	0.413925019127774
	PPP2R5A	28.9130257598005	1.73086333626294	TRUE	0.332313185411885
	ACTR3	28.9080871491195	0.501521134386838	FALSE	0.637337413925019
	APBB1IP	28.8064919503547	1.04741061209453	TRUE	0.438791124713083
	LYN	28.7473844968325	0.337318586412616	FALSE	0.694975771486866
	CMTM6	28.5682591385081	0.60605882900663	FALSE	0.564651874521806
	LTB	28.1263007851887	0.636716516625509	FALSE	0.437898495281816
	MCTP2	28.1129606100297	1.01544543098079	FALSE	0.362152512114257
	MTRNR2L8	27.9533596369835	0.216137617285337	FALSE	0.721882172915073
	CAPZB	27.6991890480777	0.798891184395441	FALSE	0.509691405253762
	SRPK1	27.6635969369545	1.3149086789396	TRUE	0.334736036725325
	PGS1	27.6420356994297	1.27683215162826	TRUE	0.340601887273655
	GNAQ	27.6111457184093	1.00848178030087	FALSE	0.39811272634532
	YPEL3	27.3460417835352	0.590971890795764	FALSE	0.560571282836011
	RP6-159A1.4	27.2152130245663	1.21251676876185	FALSE	0.307192042846213
	TAGLN2	27.0958103028508	0.443641921665452	FALSE	0.639377709767916
	ANXA11	27.0672531747874	0.96262503628329	FALSE	0.45026778882938
	ANPEP	27.0637041664174	1.1245326097826	TRUE	0.365723029839327
	UBE2D3	26.6806027832426	0.397286660997855	FALSE	0.682606477939301
	NOP10	26.5404088832172	0.470050414420724	FALSE	0.600867125733231
	ASAP1	26.5292756670957	0.941121790167569	FALSE	0.413925019127774
	PJA2	26.5275304215465	0.950371347376619	FALSE	0.443636827339964
	CA4	26.5020185341314	2.21345563601993	TRUE	0.210533027288957
	CELF2	26.3416424083573	0.567511829445065	FALSE	0.540168324407039
	ATP11B	26.3025585427143	1.39959160812983	TRUE	0.341749553685284
	HLA-E	26.2660068915728	0.171865664560903	FALSE	0.911502167814333
	NAIP	26.092482972448	0.992389312376085	FALSE	0.389441469013007
	GPAT3	26.0804642161892	1.83211425764107	TRUE	0.250573833205815
	JUNB	26.0254968564657	0.176638185655114	FALSE	0.855649069115022
	CALM1	26.0085458360119	0.42039357306559	FALSE	0.622927824534558
	CLEC4E	25.8545024945518	0.60433693391944	FALSE	0.418770721754654
	STX3	25.8454869308278	0.733322709305465	FALSE	0.412904871206325
	TNFRSF10C	25.7409385584148	1.05307411817771	FALSE	0.286023973476154
	LRG1	25.7398690854047	0.517424442675865	FALSE	0.399132874266769
	FAM49B	25.7113700864814	0.490232378711988	FALSE	0.589262943126753
	RHOA	25.7077052767371	0.278605595937475	FALSE	0.713465952563122
	UPP1	25.7013661713781	0.947666426551112	FALSE	0.420683499107371
	STEAP4	25.699959278009	0.602919807355639	FALSE	0.370186176995664
	PRKCB	25.5209141250825	0.77166272192189	FALSE	0.459576638612599
	EFHD2	25.512673315682	0.390263679130456	FALSE	0.642310635042081
	FCN1	25.3963795190474	0.648520022200305	FALSE	0.339454220862025
	CEBPB	25.3152947141543	0.0567369347988678	FALSE	0.825554705432288
	PTBP3	25.2532304789445	0.805415030550156	FALSE	0.467610303494007
	MSN	25.0165606188108	0.577421503956874	FALSE	0.55445039530732
	MAPK1	25.0093277965952	1.16697494789758	TRUE	0.378474878857434
	LY96	24.9748485262031	0.654194471142264	FALSE	0.451032899770467
	TMX4	24.9742806412114	1.38921279591458	TRUE	0.344682478959449
	TIMP2	24.8140682350913	0.902219954547343	FALSE	0.395817393522061
	SIRPB1	24.7578917486457	0.974870008534131	FALSE	0.337158888038766
	STAT5B	24.667245487627	1.16034843792125	TRUE	0.332695740882428
	ATP2A3	24.6164782232342	1.252973662934	FALSE	0.320326447334864
	TMEM91	24.6032874159044	1.58538081129611	FALSE	0.259882682989033
	TGFB1	24.5827194264638	0.586788600181355	FALSE	0.48814078041316
	CD46	24.4876538586851	0.778792909130869	FALSE	0.445422086202499
	ZNF281	24.4836161386073	1.11341485851927	TRUE	0.342769701606733
	RASSF2	24.4755164740279	0.840130709066451	FALSE	0.391354246365723
	NIN	24.3762137851394	1.06547404021963	FALSE	0.378729915837796
	RAB11FIP1	24.1439014931462	0.691599969189543	FALSE	0.455878602397348
	CARD16	24.0837100089058	0.73507905995281	FALSE	0.454858454475899
	BNIP2	24.0817801698866	1.04556525389209	FALSE	0.403596021423106
	JAK3	24.0220228545795	0.993556926965808	FALSE	0.351823514409589
	NBEAL2	23.8921329541428	1.20602738731256	TRUE	0.32109155827595
	HLA-C	23.8593209532562	0.158716176104909	FALSE	0.959449120122418
	MANSC1	23.8325946046752	1.96183100609674	TRUE	0.205687324662076
	IRAK3	23.8263517172445	0.463692835218512	FALSE	0.443254271869421
	TLR8	23.7865045249693	1.58851398132436	TRUE	0.266258607498087
	IER2	23.7147110617226	0.14100603557357	FALSE	0.718694210660546
	ACAP2	23.6638656837785	0.711604767883617	FALSE	0.473348635552155
	ZNF106	23.6407491175647	1.38801349135712	TRUE	0.335628666156593
	IL18R1	23.621884492992	1.02409060112247	FALSE	0.276715123692935
	MAP4K4	23.6135010259572	0.730847383845828	FALSE	0.421831165519
	PADI2	23.5317849447145	1.31143408088311	TRUE	0.252231573578169
	LAMP2	23.5215401372804	0.654692962929625	FALSE	0.462637082376945
	NUP214	23.5073868275234	1.25964520996319	TRUE	0.333205814843152
	TSEN34	23.4689335172206	1.16357020934474	FALSE	0.311527671512369
	FPR2	23.4496388073985	0.511369204521014	FALSE	0.413159908186687
	C16orf72	23.4364002745907	0.749743834340651	FALSE	0.445422086202499
	LAMTOR5	23.2916649282865	1.31436017948853	TRUE	0.363045141545524
	IDI1	23.2353693149173	1.07502191499293	TRUE	0.376179546034175
	PLAC8	23.1905236440189	1.64820453225181	FALSE	0.302218821729151
	APMAP	23.1295536222998	1.69900768866761	FALSE	0.293165008926294
	UBL5	23.1143588578493	0.707387689198549	FALSE	0.496812037745473
	IL18RAP	23.0899651454297	1.39482228775425	TRUE	0.231446059678653
	GNAI3	22.8384121498533	0.622679128475696	FALSE	0.461234378984953
	HCK	22.7835248535882	0.566190579224465	FALSE	0.450905381280286
	LPGAT1	22.7139273765138	1.22389032166817	FALSE	0.33881662841112
	S1PR4	22.6984307007317	1.41683194122742	TRUE	0.300306044376435
	CCNI	22.647364597961	0.503658621812699	FALSE	0.59245090538128
	RBMS1	22.5532982174805	0.902550460949275	TRUE	0.408441724049987
	WAS	22.5059375283656	0.954815693144214	FALSE	0.390589135424637
	RAB32	22.5051620597938	1.26213532238993	FALSE	0.306171894924764
	BIN2	22.5014321462556	0.977308991395952	FALSE	0.38867635807192
	FTL	22.4856666473162	-0.28331541177298	FALSE	0.992986483040041
	LINC01272	22.4157296407711	0.371350763086081	FALSE	0.47742922723795
	LIMK2	22.3731373456691	0.488581107213873	FALSE	0.408569242540168
	SLC37A3	22.3381952827835	2.33085592279334	TRUE	0.191660290742158
	FOLR3	22.2588409728652	2.4799822245875	TRUE	0.192552920173425
	ORAI2	22.2580841840404	1.16367455770796	FALSE	0.31637337413925
	FGR	22.2425057870686	0.508308788770933	FALSE	0.488268298903341
	TYMP	22.2153284731703	0.421200982022008	FALSE	0.568477429227238
	UBE2R2	22.1302417432536	0.653537169604689	FALSE	0.455496046926804
	NABP1	22.1017645249082	0.220706993987394	FALSE	0.521550624840602
	PXN	22.0116103303699	0.992979144804463	FALSE	0.334608518235144
	PSMB3	21.9092202366862	0.826039924087216	FALSE	0.431650089262943
	ANXA1	21.8029188408858	0.696460234303099	FALSE	0.430884978321857
	BST1	21.7988456435254	1.56338996277203	FALSE	0.267533792399898
	ATP6V0B	21.6840973841243	0.376382367609551	FALSE	0.589262943126753
	CAMP	21.5417732560441	0.889233570366641	FALSE	0.181968885488396
	RNF130	21.5171188726595	0.599837630655309	FALSE	0.4407039020658
	ZC3HAV1	21.4955528929006	1.0350983119057	FALSE	0.360877327212446
	UBE2J1	21.4933523076569	0.841838325658902	FALSE	0.403213465952563
	RBP7	21.3282922863912	2.05022588435003	TRUE	0.219331803111451
	PELI1	21.3196012229173	0.331816406160504	FALSE	0.484825299668452
	PCNX	21.2601282368591	0.806509599406136	FALSE	0.383193062994134
	TNFSF10	21.2433994796575	0.941165155117368	FALSE	0.318413669982147
	PTGS2	21.2251647886718	-0.122754799889935	FALSE	0.461234378984953
	SAT1	21.2223494558742	-0.212830536387869	FALSE	0.969778117827085
	CXCR1	21.1518976066681	0.749005293385895	FALSE	0.27135934710533
	PLEK	21.1450674693272	-0.149863127974907	FALSE	0.729915837796481
	IGF2R	21.0045427357686	0.652471910704092	FALSE	0.427441979086968
	RNF141	20.9924613492626	1.22015797124219	TRUE	0.277607753124203
	CSGALNACT2	20.92170858273	1.03310774522772	FALSE	0.354628921193573
	SEC62	20.7707810754355	0.909041663739373	TRUE	0.420811017597552
	DGAT2	20.6981071423179	0.891227767037937	FALSE	0.26664116296863
	GPR160	20.5980545783399	1.88443611171929	TRUE	0.209130323896965
	ARHGAP30	20.5559796550301	0.919614700731383	TRUE	0.384723284876307
	VNN1	20.5045172877145	1.59587451392739	FALSE	0.199311400153022
	RGS19	20.4370177541112	1.01613807193187	FALSE	0.357689364957919
	LINC01001	20.2707360774908	0.930025502083366	FALSE	0.281050752359092
	AGO4	20.2339461397254	1.32279702698528	TRUE	0.273909716908952
	ADAM8	20.2224634531742	0.779020316135226	FALSE	0.359729660800816
	RPS6KA3	20.0857306442668	1.27827219959531	TRUE	0.31637337413925
	ACAP1	20.0329442261811	1.21321386092203	FALSE	0.30209130323897
	UBE2D1	19.9682340111362	0.695103455451054	FALSE	0.396454985972966
	EGLN1	19.8953090529999	1.15773243132316	FALSE	0.272124458046417
	FAR1	19.8503785818223	1.2560139006729	FALSE	0.294822749298648
	GNG2	19.7234931915559	0.710715267498385	FALSE	0.368273399642948
	BLOC1S1	19.5943281856957	0.843085508452946	FALSE	0.408314205559806
	RAB3D	19.573815976891	1.52494743401157	TRUE	0.220989543483805
	KLF7	19.5620320468267	1.03108481115608	FALSE	0.288191787809232
	PYCARD	19.3675324108235	0.954625882312444	FALSE	0.354373884213211
	HEBP2	19.3540613355048	1.20406564277221	FALSE	0.326702371843917
	CAT	19.3189084519085	1.58422838653823	FALSE	0.272762050497322
	GLIPR2	19.2628129180685	0.794469676891983	FALSE	0.392501912777353
	CPPED1	19.1858835833737	0.668947823019987	FALSE	0.348763070645244
	NTNG2	19.1802311217537	1.76327737636346	FALSE	0.179673552665136
	KLHL2	19.0301965840703	1.236283501878	TRUE	0.256439683754144
	ACTG1	18.9987271549094	0.119515943759322	FALSE	0.743687834736037
	ZDHHC18	18.9182472961114	0.690007375221256	FALSE	0.310507523590921
	ANKRD13A	18.9171851974161	1.00730089702742	FALSE	0.314843152257077
	ZNF467	18.6951445621212	1.70327791743627	TRUE	0.198928844682479
	IL2RG	18.6852232405636	0.442915341587567	FALSE	0.491073705687325
	PRKAR1A	18.6589029577536	0.828901574494548	FALSE	0.388931395052283
	WIPF1	18.6526725581377	0.436291660855186	FALSE	0.512496812037745
	FFAR2	18.5011447273352	0.284542193435719	FALSE	0.339454220862025
	P2RY13	18.4929450675825	0.790688162496911	FALSE	0.262815608263198
	SEMA4A	18.47853079756	1.36432453766948	TRUE	0.237056873246621
	APOBEC3A	18.1450958688554	0.530621445479636	FALSE	0.33652129558786
	CAPZA2	18.1024802723989	0.634009874388289	FALSE	0.421066054577914
	SLA	18.0963162812701	0.487059864939348	FALSE	0.433562866615659
	MXD1	18.0410003750746	-0.0151860637424741	FALSE	0.639377709767916
	C20orf24	18.038968871289	0.843373595285271	FALSE	0.372991583779648
	FUT7	18.0307241386766	2.20330993330436	TRUE	0.155572558020913
	VMP1	18.0070260937908	0.27979742135368	FALSE	0.529201734251466
	JAK1	17.987089468632	0.589348278359039	FALSE	0.466590155572558
	TMEM71	17.8219821544566	1.12442748755479	FALSE	0.234506503442999
	CYTH4	17.7681453906877	0.520886165691523	FALSE	0.414562611578679
	DENND3	17.7373388220672	0.490318408591403	FALSE	0.384085692425402
	WDFY3	17.7301517753222	0.858711402408271	FALSE	0.285258862535068
	MAP3K2	17.7275039361536	0.5128000499483	FALSE	0.44312675337924
	SF1	17.7034028832567	0.554872797886466	FALSE	0.472966080081612
	GLT1D1	17.6580845113545	1.01416281668125	FALSE	0.235271614384086
	EIF4E3	17.5588749466179	1.22611768801247	TRUE	0.251976536597807
	AGTRAP	17.5511189709549	1.01358711334198	TRUE	0.321984187707218
	C19orf38	17.5437006277799	1.80305575728975	FALSE	0.207855138995154
	NRBF2	17.5241623007994	0.88844844511064	FALSE	0.30923233868911
	ARPC4	17.4576601667142	0.623798153569049	FALSE	0.441596531497067
	TLR1	17.4295163324211	0.872299668047955	FALSE	0.261922978831931
	LIN7A	17.327294135959	1.52446810415452	FALSE	0.176740627390972
	SNX18	17.3253564837412	1.11249444305402	FALSE	0.274292272379495
	TLR5	17.3060803279597	1.70530104706406	TRUE	0.182861514919663
	ADGRE5	17.2824705708798	0.388249107956296	FALSE	0.517852588625351
	TLN1	17.0921168095105	0.270780479057149	FALSE	0.45141545524101
	IGF1R	17.0532443474628	1.22658007017639	FALSE	0.195868400918133
	RNASET2	17.0391339391607	0.569276085954556	FALSE	0.412649834225963
	GPR27	16.9832666567852	1.56109569240988	TRUE	0.169599591940831
	MBOAT2	16.9422020619861	1.43245620897304	FALSE	0.17176740627391
	HSDL2	16.862184516201	1.55834922662872	TRUE	0.207982657485335
	CAB39	16.8322554630719	1.20933055437307	TRUE	0.282070900280541
	HK3	16.7874599945527	2.09855707143842	TRUE	0.190002550369804
	SOD2	16.7330908227809	-0.540695543711121	FALSE	0.950522825809742
	BOD1L1	16.6064133041329	0.63046352122131	FALSE	0.409589390461617
	PPP4R2	16.5921924388007	0.945215320772987	FALSE	0.334608518235144
	RPS6KA1	16.5103470669787	1.05853696219958	TRUE	0.289466972711043
	TOB1	16.4849952729709	1.09620497322558	FALSE	0.290742157612854
	IL6R	16.4355470949405	0.708063560234502	FALSE	0.308467227748023
	PAK2	16.3895901644215	0.566464861671983	FALSE	0.43955623565417
	HSD17B11	16.3863343075945	0.869971221742812	FALSE	0.333333333333333
	KCNJ15	16.3797370296063	0.506715672351728	FALSE	0.276842642183117
	HIF1A	16.3058169301539	0.0582047442299771	FALSE	0.626115786789084
	GRINA	16.27995916344	0.345713592702035	FALSE	0.446824789594491
	NUMB	16.233256947832	0.423838552901699	FALSE	0.43726090283091
	SLC6A6	16.2053909276461	0.482725924676847	FALSE	0.401938281050752
	PPP1R12A	16.1655068573049	0.875400898892525	TRUE	0.356031624585565
	PCBP1	16.1386112803058	0.247479853762441	FALSE	0.594108645753634
	UBN1	16.1075792866819	0.986347577865001	FALSE	0.294312675337924
	UBE2B	16.1003141254615	0.247961158846405	FALSE	0.563886763580719
	PDLIM7	16.0934935985351	0.698491087644655	FALSE	0.307319561336394
	ULK1	16.0826355245611	1.25432961216248	FALSE	0.222264728385616
	SH3KBP1	16.0255570721303	0.936960051593624	TRUE	0.338944146901301
	MX2	15.9878544641166	0.500603782775112	FALSE	0.336266258607498
	HP	15.9841697494649	2.38601635651478	FALSE	0.139887783728641
	RP4-568C11.4	15.9790842600339	2.53794011611399	TRUE	0.124840601887274
	ACSL4	15.9121082125294	1.03127978562882	FALSE	0.290104565161948
	MARC1	15.872411949699	2.23253347085067	TRUE	0.145626115786789
	CDC42EP3	15.7506919522789	0.350256745103665	FALSE	0.42297883193063
	SLCO4C1	15.7074114727621	2.45744971670056	TRUE	0.133511859219587
	ASAH1	15.6858409647786	0.177235103502804	FALSE	0.501020147921449
	RASSF3	15.6514173491508	0.680598399125323	FALSE	0.338051517470033
	PFKFB3	15.6373811666968	0.490954518706513	FALSE	0.341749553685284
	NLRP12	15.6018935364196	1.79891786255128	TRUE	0.159398112726345
	LRMP	15.5663928101919	0.942015672610525	FALSE	0.237439428717164
	MARCKS	15.4694985407346	-0.441916156739966	FALSE	0.705559806171895
	CDC42SE1	15.3172835652631	0.486545853067492	FALSE	0.442871716398878
	TLE3	15.2314842716557	0.440677450848796	FALSE	0.381280285641418
	LIMD2	15.2250476382465	0.76640332349512	FALSE	0.346595256312165
	LILRA6	15.1375359288998	1.48439302874245	TRUE	0.20262688089773
	FCAR	15.1222543615599	0.959394654577655	FALSE	0.221244580464167
	HPGD	15.0680084346508	2.56349102823285	FALSE	0.139377709767916
	IGSF6	15.0533222059138	0.290907073664809	FALSE	0.413287426676868
	GLRX	15.0164760711977	0.753338291108317	FALSE	0.332695740882428
	MTRNR2L12	14.9800368195213	0.12892245398699	FALSE	0.777480234634022
	LASP1	14.9403248459104	0.782617579146751	FALSE	0.336011221627136
	PSTPIP2	14.9206275978019	1.03709056677644	FALSE	0.239734761540423
	USP15	14.9050017816881	0.350939730524694	FALSE	0.495791889824025
	GNAS	14.8495575784244	0.229874655393109	FALSE	0.539658250446315
	ACOX1	14.8402683663538	1.22724854759737	FALSE	0.216143840856924
	ATP6V0D1	14.8382631133421	0.47042073119669	FALSE	0.415710277990309
	TLR4	14.8307058439401	0.843306279714768	FALSE	0.270976791634787
	LYST	14.7669797556141	0.472891448088154	FALSE	0.415582759500128
	DUSP1	14.6878187502413	-0.184637153355265	FALSE	0.841749553685284
	RASGRP4	14.6786923281213	1.18362536431155	TRUE	0.196378474878857
	STXBP5	14.6758747184751	1.22885032150447	FALSE	0.185794440193828
	IFNAR1	14.5756413189606	0.761162194924904	FALSE	0.320709002805407
	PHF21A	14.5058662226419	0.865116282473569	FALSE	0.275312420300944
	GAS7	14.3967248177362	1.00900193940218	FALSE	0.253379239989798
	DDX17	14.387572374395	0.382556982207375	FALSE	0.488395817393522
	OSTF1	14.3660192645244	0.839326863131559	TRUE	0.345192552920173
	RIOK3	14.3180033773176	0.766742112643264	FALSE	0.372991583779648
	PFKFB2	14.3084762073775	1.80712819184542	FALSE	0.137082376944657
	CSTA	14.2969482252242	0.927810985682166	FALSE	0.27607753124203
	TP53I11	14.2442118203061	1.90914793702972	TRUE	0.164498852333588
	TMBIM6	14.1941722848909	0.313575712521853	FALSE	0.53787299158378
	EIF4G2	14.1796300810011	0.590032396868202	FALSE	0.411884723284876
	FOXO3	14.1332062061679	0.613632005954543	FALSE	0.329890334098444
	CFP	14.066315539251	0.975173812477604	FALSE	0.239607243050242
	MAP1LC3B	14.0468919720076	0.306400815706888	FALSE	0.524356031624586
	NADK	14.0252193855483	0.666897776974521	FALSE	0.315098189237439
	CHMP2A	13.9860238881177	0.675363804957493	FALSE	0.373119102269829
	RAB7A	13.9762160692711	0.408938123529168	FALSE	0.4359857179291
	SHOC2	13.7969716321119	0.668797655451222	FALSE	0.348635552155062
	ROPN1L	13.7289940287506	1.92413273918501	FALSE	0.117827084927314
	ARHGAP26	13.7144328706867	0.477942628824948	FALSE	0.361514919663351
	FAM53C	13.6757013523507	0.8629645057649	FALSE	0.252486610558531
	RASSF5	13.667372963119	0.428612630737468	FALSE	0.39696505993369
	HMGB1	13.6594234408495	0.237763449676862	FALSE	0.550879877582249
	CCNDBP1	13.6358482900788	0.921380031535802	FALSE	0.299285896454986
	CDK5RAP2	13.6134409448851	1.40857716485211	TRUE	0.189747513389441
	CTBS	13.6077951969567	0.585469712005068	FALSE	0.33652129558786
	CBX4	13.593305108989	1.02682793628104	FALSE	0.241264983422596
	PRDX5	13.5903832288934	0.693401546463342	FALSE	0.367380770211681
	MTPN	13.5871113346534	0.500970753296269	FALSE	0.413159908186687
	RABAC1	13.5329927940879	1.0752872407488	FALSE	0.307702116806937
	IVNS1ABP	13.5324884528619	-0.186251286513848	FALSE	0.560571282836011
	HLX	13.5280880671739	1.65097823790663	FALSE	0.152767151236929
	ABHD2	13.5173097613772	0.889538676840707	FALSE	0.267278755419536
	BAZ1A	13.4382916539095	0.552650118473047	FALSE	0.389058913542464
	DAPK2	13.4379088740263	1.63158885946952	TRUE	0.130451415455241
	NDUFB1	13.3312694468149	0.783405075607701	FALSE	0.353353736291762
	LINC00694	13.3014073238108	1.45255162965463	FALSE	0.134659525631217
	SLC44A2	13.2455878133085	1.06398421088676	FALSE	0.216016322366743
	TPST2	13.140181259628	0.988697734145251	FALSE	0.263453200714104
	BRI3	13.0864443899628	-0.0482282788046522	FALSE	0.636317266003571
	DOCK8	13.0564618436095	0.689433932370179	FALSE	0.345192552920173
	PICALM	13.0190006222422	0.422397219003157	FALSE	0.409844427441979
	SSH2	12.9728743404394	0.568491711864698	FALSE	0.342514664626371
	KREMEN1	12.9293199560398	1.00584249951178	FALSE	0.175975516449885
	TRIM25	12.8539235878615	0.655833221735274	FALSE	0.282453455751084
	LPAR2	12.8157399267077	0.876387377701707	FALSE	0.206579954093344
	SNRK	12.8126471510998	0.744322267856325	FALSE	0.273909716908952
	TMEM55A	12.8038362626898	1.18887942158694	FALSE	0.173935220606988
	JAK2	12.7839464769237	1.383330227582	TRUE	0.193318031114512
	STK4	12.7612891017669	0.299311715599347	FALSE	0.485590410609538
	MAP2K6	12.685426760414	2.28267829847559	TRUE	0.117444529456771
	ITPRIP	12.6811373503604	0.758343341997299	FALSE	0.256184646773782
	UBXN2B	12.6468245949212	1.02171096610993	TRUE	0.214996174445295
	PDZD8	12.6357766839492	1.11373447791044	FALSE	0.214231063504208
	RSBN1	12.5913286622648	1.29299516914257	TRUE	0.208110175975516
	C16orf54	12.574833684286	1.02282808513609	FALSE	0.213720989543484
	ORM1	12.5670473865563	2.03070522872897	TRUE	0.104055087987758
	CD63	12.5446832280451	-0.0438489236782346	FALSE	0.58530986993114
	BMX	12.511745895914	2.91933644260145	TRUE	0.0920683499107371
	LINC01506	12.5079698949686	0.638951730064015	FALSE	0.189237439428717
	GLUL	12.4886331130475	-0.160639595862579	FALSE	0.683754144350931
	TCEB2	12.4763901636356	0.465293582302937	FALSE	0.465059933690385
	PREX1	12.4136397380988	0.430855740269704	FALSE	0.410609538383066
	RP11-295G20.2	12.365005261295	1.17142569170077	FALSE	0.170237184391737
	MAPK3	12.3275036412284	1.30649004756213	TRUE	0.196888548839582
	PIK3CD	12.2607045454755	0.981878299287542	FALSE	0.218821729150727
	UBALD2	12.2455187141164	0.499786664966404	FALSE	0.414435093088498
	NARF	12.2324712673725	1.06845785564182	FALSE	0.220989543483805
	PTPN6	12.1943037682919	0.565557969179568	FALSE	0.355138995154297
	CCDC88B	12.1700200028891	0.863803050267002	FALSE	0.252869166029074
	REPS2	12.1096431216259	1.04762853467266	FALSE	0.147921448610048
	ZFP36L1	11.9169538623307	-0.0779560999044771	FALSE	0.644733486355522
	WDR26	11.9031927956667	0.675240869608587	FALSE	0.327850038255547
	ALPK1	11.9028607807105	0.762213071022874	FALSE	0.20734506503443
	VNN3	11.7887615735706	0.568338295878256	FALSE	0.178270849273145
	FAM8A1	11.7467249249192	0.853977319094442	FALSE	0.193445549604693
	GSN	11.7038836056149	0.710682823268046	FALSE	0.255674572813058
	FGD3	11.6838382263663	0.930596287493826	FALSE	0.225962764600867
	IMPA2	11.564777163344	1.66913825600406	FALSE	0.153659780668197
	ZDHHC20	11.5044284743888	1.14912611704965	TRUE	0.250191277735272
	PLCG2	11.4228169978761	0.414832779132124	FALSE	0.323259372609028
	GRN	11.394492493425	0.145443674306707	FALSE	0.420428462127008
	ADM	11.3740565154413	0.389393021678728	FALSE	0.262050497322112
	CYB5R4	11.3563640831853	0.74169114023796	FALSE	0.283856159143076
	PLIN3	11.3498726212735	0.956722719407697	TRUE	0.253889313950523
	TMEM120A	11.3387451846987	1.25371261390337	TRUE	0.187452180566182
	DHRS9	11.3161135470345	1.99019727017064	FALSE	0.116424381535323
	IFRD1	11.3126644062098	0.377619801213402	FALSE	0.386636062229023
	SLC16A3	11.3053547051077	0.354856934851156	FALSE	0.373374139250191
	H2AFZ	11.2577752546362	0.665543592828826	FALSE	0.342004590665647
	TSPAN2	11.2096390629917	1.45791732211807	FALSE	0.122927824534558
	PECAM1	11.2065170976626	0.603181504236799	FALSE	0.274292272379495
	ATG16L2	11.184084118125	0.687448790730214	FALSE	0.257332313185412
	SIPA1	11.1705996694973	1.03185643890152	TRUE	0.239607243050242
	DDX60L	11.144412094735	0.354571743333168	FALSE	0.331165519000255
	EP300	11.1112246816557	0.517629924970011	FALSE	0.359092068349911
	RAP1A	11.0562874575077	0.513004152917488	FALSE	0.381280285641418
	PXK	10.9350364713606	1.25920111075338	TRUE	0.195230808467228
	TAPBP	10.9277452156969	0.369262921151756	FALSE	0.45026778882938
	SVIL	10.9274706598278	0.732470370090922	FALSE	0.217291507268554
	SNX10	10.9031731340297	0.194875936730668	FALSE	0.421576128538638
	MAP3K3	10.8934032523106	1.15682081037648	FALSE	0.198418770721755
	CCNJL	10.8425411814436	1.35533633980205	FALSE	0.103927569497577
	NCOA1	10.8366296475115	0.713183800325045	FALSE	0.274037235399133
	APOBR	10.8311635301674	0.728482191838305	FALSE	0.235526651364448
	FGD4	10.7925916045585	0.931515396698862	FALSE	0.205049732211171
	ECE1	10.7858334577296	0.56359421367712	FALSE	0.249043611323642
	NDUFA1	10.782839042861	0.603320675952502	FALSE	0.375286916602907
	SERINC1	10.7615827990519	0.583104738391182	FALSE	0.34595766386126
	NUAK2	10.7336938222507	1.01566161251375	FALSE	0.140525376179546
	CSF2RB	10.7089155124459	0.251718866664943	FALSE	0.317648559041061
	FLOT1	10.7066556782264	0.256987891492362	FALSE	0.403213465952563
	P2RX1	10.6909798093765	1.23029506518677	FALSE	0.143585819943892
	LMNB1	10.6797842579367	0.413262409979829	FALSE	0.274674827850038
	IMPDH1	10.6699954750219	1.24168474217667	TRUE	0.204667176740627
	CPD	10.6073173472418	0.0351386657513941	FALSE	0.434583014537108
	RAD23B	10.5451195786509	0.942138896239272	TRUE	0.279137975006376
	EXOC6	10.494656630049	1.35132049413928	FALSE	0.161565927059424
	LRRC25	10.4675638020042	0.651451354114424	FALSE	0.243560316245856
	CACUL1	10.4575621705761	0.929624051104047	FALSE	0.228895689875032
	MAP3K1	10.417562562238	0.939433430259585	FALSE	0.237311910226983
	MS4A6A	10.369930154781	0.747974170368048	FALSE	0.226217801581229
	NFAM1	10.3648235558908	0.990786800334597	FALSE	0.188982402448355
	ADAR	10.3368616638406	0.516564370159235	FALSE	0.362407549094619
	NMI	10.3188108064261	0.743134575571486	FALSE	0.266513644478449
	RBM47	10.285331813424	0.340877457793496	FALSE	0.351058403468503
	APAF1	10.2748470355883	1.20049950574806	FALSE	0.178143330782964
	CD53	10.263814647794	0.0776641423051049	FALSE	0.549222137209895
	CNBP	10.2092111477453	0.399667980350865	FALSE	0.420173425146646
	CTC-490G23.2	10.2085994782928	2.20234932305956	TRUE	0.0851823514409589
	ATP6V0E1	10.1950882152017	0.273871396691564	FALSE	0.464294822749299
	FAM217B	10.1490762628264	1.70666000666056	FALSE	0.136572302983933
	PLPPR2	10.110035525024	1.36427524226744	TRUE	0.131726600357052
	G6PD	10.026629349968	1.27798560545058	FALSE	0.204667176740627
	MOB3A	10.0097510857048	0.648374610205992	FALSE	0.285641418005611
	UBC	9.97636483212159	0.00790999054967106	FALSE	0.79507778627901
	LTB4R	9.96932565195031	1.2622064961664	FALSE	0.153404743687835
	IDS	9.87257135056244	0.461608370780306	FALSE	0.378857434327978
	CAST	9.86567625877937	0.40371431549759	FALSE	0.389951542973731
	KIAA0232	9.85908934522349	0.743379532115639	FALSE	0.224305024228513
	TBL1X	9.83213694855482	0.745779024714056	FALSE	0.220734506503443
	USP32	9.80372543249753	0.523979517825588	FALSE	0.249426166794185
	GRB2	9.77184630742936	0.32719824761668	FALSE	0.436113236419281
	TLR2	9.73256974711116	0.0160039349484928	FALSE	0.429099719459322
	MTF1	9.61369241845957	0.917484789095221	FALSE	0.201861769956644
	HNRNPK	9.51784138366921	0.305849321154773	FALSE	0.468757969905636
	ZMAT2	9.40324582157148	0.893025270360943	TRUE	0.269956643713338
	CXCL1	9.23665173895662	-0.101861521373909	FALSE	0.230043356286662
	CD44	9.2359941896129	-0.152956435647618	FALSE	0.61132364192808
	YPEL5	9.21610617469733	0.213591292710018	FALSE	0.473476154042336
	KRT23	9.19004101623558	0.896846943424832	FALSE	0.113363937770977
	APLP2	9.16500385864362	0.178261919196699	FALSE	0.419663351185922
	PPP3CA	9.16395044776055	0.951604292951459	FALSE	0.236291762305534
	SLC9A3R1	9.15502635026694	0.94053985283513	FALSE	0.222009691405254
	BAZ2B	9.14932346864331	0.593594489261941	FALSE	0.269956643713338
	PPP1R3B	9.10764125891389	0.753865204665507	FALSE	0.15519000255037
	CNPY3	9.1061303614519	0.737746043304295	FALSE	0.289466972711043
	SESN2	9.09513772139621	0.909604130595365	FALSE	0.164116296863045
	CCNG2	9.05756658135519	0.85060931754511	FALSE	0.178780923233869
	TMSB4X	9.05748566924816	-0.106815499629737	FALSE	0.990053557765876
	SLC12A6	9.04634674110206	0.40361095653387	FALSE	0.29507778627901
	SNAP23	9.02823951453266	0.738566089283692	FALSE	0.250828870186177
	RARA	9.01681502961615	0.651055498962021	FALSE	0.256567202244325
	NFKBIZ	8.96707297072099	-0.134418550962707	FALSE	0.527033919918388
	GMIP	8.92432723181884	1.0418665602138	TRUE	0.196761030349401
	IL10RB	8.92200925425037	0.644093282204159	FALSE	0.275184901810763
	OLAH	8.90439938062849	2.09316287809442	TRUE	0.0730680948737567
	SLCO3A1	8.8578937407962	0.763183910742421	FALSE	0.237821984187707
	MED13L	8.75854735283589	0.519176916855973	FALSE	0.305789339454221
	GJB6	8.71806080067598	2.12741239813697	TRUE	0.0721754654424892
	AATK	8.71777999249099	1.06808818714281	FALSE	0.108645753634277
	RPH3A	8.70951580826822	2.51436037824274	TRUE	0.0772762050497322
	XRN2	8.63157520305044	0.854402138500789	TRUE	0.27722519765366
	CD302	8.56883943101851	0.974397792961736	FALSE	0.196761030349401
	CLC	8.55614478490572	3.32756364514633	FALSE	0.0621015047181841
	H2AFY	8.50387574894522	0.43260824970625	FALSE	0.347360367253252
	PHF20L1	8.48223378728925	0.397836482623958	FALSE	0.323641928079572
	MPP1	8.45695828584706	0.42124286152266	FALSE	0.290997194593216
	PIK3CG	8.4360822415644	1.19425610976341	FALSE	0.138230043356287
	CLEC12A	8.43166011548673	0.97926596986589	FALSE	0.197271104310125
	OSBPL9	8.35490038617932	1.43542857507319	FALSE	0.154679928589645
	PRKCD	8.34257672224165	0.801251284248587	FALSE	0.220479469523081
	RXRA	8.34194741804832	0.509746198502726	FALSE	0.280668196888549
	ASPH	8.33723699197492	0.529756803494682	FALSE	0.227110431012497
	GAPT	8.32418389411243	1.24204471901944	TRUE	0.126880897730171
	TLR6	8.27800069011589	0.826982189934712	FALSE	0.138102524866106
	CEACAM4	8.26889831717282	1.48801403581497	FALSE	0.100102014792145
	PTPRN2	8.24355245757578	1.82553786016472	FALSE	0.0888803876562101
	PTPRJ	8.24157425636456	0.657667895592766	FALSE	0.265110941086458
	CHST15	8.23294106290057	0.521270269912603	FALSE	0.215506248406019
	C5AR2	8.19744002554476	0.827495106515894	FALSE	0.137592450905381
	TMCO3	8.19224273098271	1.35128926873453	TRUE	0.156975261412905
	TET2	8.19159041797922	0.442442275465576	FALSE	0.303876562101505
	AIF1	8.17135947651038	0.216382817072111	FALSE	0.450777862790105
	MRVI1	8.14352040695653	1.09066685554973	FALSE	0.093726090283091
	LILRA2	8.1421274359916	0.719387539602144	FALSE	0.19548584544759
	PPP1R3D	8.11147304345813	1.30780181054825	FALSE	0.103800051007396
	RAF1	8.02413390253056	0.502027037206484	FALSE	0.266258607498087
	MYD88	8.02344208093902	0.700681834131698	FALSE	0.25835246110686
	MAST3	7.95908439904396	0.947621623139301	FALSE	0.17533792399898
	SELT	7.95891005440918	0.830049918893872	FALSE	0.278117827084927
	KIF13A	7.9175703729272	1.17368922051495	FALSE	0.153022188217291
	KIAA1109	7.89790943193158	0.921957905842905	FALSE	0.216526396327467
	OAZ2	7.89613942671571	0.56720747669526	FALSE	0.255674572813058
	RAB18	7.85996609330857	1.09162177664555	FALSE	0.216143840856924
	MKNK1	7.80362766723685	0.637063294848532	FALSE	0.231446059678653
	TCP11L2	7.77684301578363	1.04203922544669	FALSE	0.144733486355522
	DBNL	7.77502430972696	0.88637505053614	FALSE	0.259882682989033
	PBX2	7.76204440331884	0.682305590458905	FALSE	0.213720989543484
	CPEB4	7.70456629440862	0.350578729005643	FALSE	0.318286151491966
	CD93	7.69845885884535	0.478938082258751	FALSE	0.214231063504208
	TSC22D3	7.68143797242201	-0.0799501815562329	FALSE	0.576893649579189
	RBL2	7.66809835853673	1.21240327819611	TRUE	0.19790869676103
	ETS2	7.66221426062329	0.13196059139383	FALSE	0.359347105330273
	OPLAH	7.64579804246556	1.84245133866804	TRUE	0.0781688344809997
	RIN3	7.62675839843941	1.08390260439018	FALSE	0.20262688089773
	PCMT1	7.59692267714721	1.30756681836268	FALSE	0.198546289211936
	TMCC3	7.5536968770509	0.455552676751763	FALSE	0.155317521040551
	IPMK	7.49222056392331	0.920759900753666	FALSE	0.149961744452946
	TGOLN2	7.48588200088689	0.635326857345813	FALSE	0.308977301708748
	LILRB2	7.47551745028776	0.656004952359765	FALSE	0.21678143330783
	SULT1A1	7.47516121507566	1.36283823538346	FALSE	0.142565672022443
	MMADHC	7.46327284900222	1.19464826723893	TRUE	0.190257587350166
	MIAT	7.44220097024181	1.04583182584108	FALSE	0.123692935475644
	TDRD9	7.44087726600526	1.85052433508524	TRUE	0.0740882427952053
	MTMR3	7.34340375577487	0.91756133534059	FALSE	0.180438663606223
	SUB1	7.32923014210055	0.328151420081409	FALSE	0.413925019127774
	CCDC71L	7.32382947234155	0.491480252290439	FALSE	0.224687579699056
	LRRC4	7.32261927479859	1.45315930485299	FALSE	0.0795715378729916
	EHD1	7.2905171065001	0.226037293959876	FALSE	0.312930374904361
	NDUFB3	7.25159456956601	1.02344561459743	FALSE	0.235399132874267
	MXD3	7.19025669251136	1.62709845750235	FALSE	0.0823769446569753
	ST3GAL4-AS1	7.14254990763166	1.40637349200797	FALSE	0.0745983167559296
	SYK	7.10057575522011	0.798794577977971	FALSE	0.226090283091048
	JMJD1C	7.09498959843472	0.136722000409142	FALSE	0.449885233358837
	KDM4B	7.05983036813136	0.959414953162255	FALSE	0.155572558020913
	LYZ	7.02298380589271	-0.837058213327733	FALSE	0.458811527671512
	MLF2	6.95234980587569	0.657129383806005	FALSE	0.278117827084927
	ZNF445	6.94889730645348	1.11755910426605	FALSE	0.110303494006631
	PRDM5	6.91021085776178	2.3656519242147	FALSE	0.0559806171894925
	CUX1	6.90926945040324	0.926006586021844	FALSE	0.216908951798011
	CARS2	6.90869298213552	1.49923095681773	FALSE	0.155062484060189
	ITGAX	6.88250543664811	-0.0167662553310362	FALSE	0.427824534557511
	CLIP1	6.87677584656929	0.882710834574362	TRUE	0.240754909461872
	CHD4	6.87526202950746	0.610100085016514	FALSE	0.28079571537873
	DGKD	6.87145723257771	1.2147620499194	FALSE	0.157485335373629
	CREBBP	6.83748487094675	0.646844284094653	FALSE	0.264345830145371
	TCIRG1	6.83549034678817	0.568225089924145	FALSE	0.293292527416475
	RTN4	6.80318657024271	0.218334368461543	FALSE	0.41826064779393
	TGFA	6.79769500840238	1.5066803690721	TRUE	0.0740882427952053
	CALM2	6.79737641777699	0.283198931005947	FALSE	0.400663096148942
	RALGAPA2	6.79279888429571	0.684576470638778	FALSE	0.177505738332058
	UBAP1	6.78849478819708	0.867205711189826	FALSE	0.19663351185922
	DHRS13	6.78384116158951	1.06720070183905	FALSE	0.090283091048202
	IQSEC1	6.77364871564316	0.616973693776039	FALSE	0.255164498852334
	TECPR2	6.75734131108353	0.457676596770614	FALSE	0.146008671257332
	SQRDL	6.75708446459295	0.762525353836989	FALSE	0.242157612853864
	PSAP	6.68743306569738	-0.206710394329033	FALSE	0.549604692680439
	EXOSC4	6.64658477754926	0.925734086779566	FALSE	0.132109155827595
	SLC22A4	6.61364762133897	1.24451822911407	TRUE	0.0933435348125478
	IRF1	6.60275632846799	-0.0435188610975732	FALSE	0.52371843917368
	ADGRE3	6.56817095454708	0.879684565660542	FALSE	0.0888803876562101
	C1RL	6.55088235893567	1.11017029861048	FALSE	0.112216271359347
	VCL	6.54917949477897	0.58862819561506	FALSE	0.161055853098699
	MMP8	6.54159442832146	1.32192897337695	FALSE	0.053557765876052
	NECAB1	6.52302893370644	3.05602623619621	TRUE	0.0487120632491711
	CAMKK2	6.47504835357478	0.620056068146181	FALSE	0.199311400153022
	ZNF516	6.47167060561304	1.1272704250622	FALSE	0.116679418515685
	CNTNAP3	6.46367786308839	1.06947269943709	FALSE	0.0709002805406784
	KDM7A	6.46070324829405	1.02957459771291	FALSE	0.17304259117572
	CEACAM3	6.42400033239589	0.405561963503135	FALSE	0.125478194338179
	PSTPIP1	6.40839923016879	0.978189900620981	FALSE	0.181841366998215
	CTSD	6.37663565892603	-0.673991224907976	FALSE	0.543101249681204
	CPQ	6.35115112152488	0.644655039103491	FALSE	0.209640397857689
	PLIN5	6.35031580488748	0.465686799516851	FALSE	0.119994899260393
	RP11-214O1.3	6.34230009388036	0.561857187136775	FALSE	0.0994644223412395
	ERGIC1	6.31856801231633	0.396156430907399	FALSE	0.299158377964805
	PPP4R1	6.28645076031698	0.773130441843869	FALSE	0.165008926294313
	LRCH4	6.28178232427587	0.838000648460308	FALSE	0.195230808467228
	LMTK2	6.27700794625143	1.122102070563	FALSE	0.0990818668706963
	B3GNT8	6.25225221235508	0.804625855455416	FALSE	0.0967865340474369
	MEF2A	6.23740302166697	1.02010232721002	TRUE	0.201224177505738
	FAM107B	6.22668688761434	0.615700517430709	FALSE	0.299668451925529
	ELOVL5	6.21265531124131	0.623128702673389	FALSE	0.240754909461872
	ARHGEF40	6.17183779396919	0.577175619340974	FALSE	0.141673042591176
	MEFV	6.11375659976691	0.41061683741073	FALSE	0.171639887783729
	NATD1	6.1136653057295	1.3919692629016	FALSE	0.0754909461871971
	THEMIS2	6.1016359086539	0.5854709281854	FALSE	0.243815353226218
	LAT2	6.08585570132018	0.721461975410649	FALSE	0.211043101249681
	CEACAM1	6.05808890747664	0.655701729270717	FALSE	0.0916857944401938
	GRK6	6.05509184639224	0.965258701079682	FALSE	0.203009436368273
	CSK	6.00953156824536	0.711837320953703	FALSE	0.261285386381025
	OSBPL2	6.00049822629479	0.795226245244769	FALSE	0.148176485590411
	PTK2B	5.99935047094505	0.427917724127064	FALSE	0.29737311910227
	DPY19L3	5.95880566399341	1.55217797924657	FALSE	0.0766386125988268
	RAC1	5.93218744787655	0.0823491567751073	FALSE	0.517342514664626
	LINC00937	5.89680923024277	1.50004678628972	FALSE	0.0874776842642183
	FRAT1	5.89096257065275	1.17111057005665	FALSE	0.115404233613874
	CCND3	5.87249203112289	0.638718145267432	FALSE	0.258224942616679
	BTNL8	5.84914173354692	1.13742557302095	FALSE	0.065289466972711
	MPP7	5.81683736342681	1.58381523389829	FALSE	0.0925784238714614
	AHCTF1	5.79206824367832	0.591275940465527	FALSE	0.200841622035195
	PHF12	5.77112614298426	0.861563989210835	FALSE	0.149579188982402
	PECR	5.76640626231118	2.36268096360599	TRUE	0.066947207345065
	RASGRP2	5.67612876452885	0.927908522839127	FALSE	0.186942106605458
	PFKFB4	5.66624455067733	1.4682745576019	FALSE	0.0754909461871971
	MORF4L1	5.6395424517247	0.41159630601844	FALSE	0.357689364957919
	GOLGA7	5.60923569563408	0.729568182046057	FALSE	0.237311910226983
	SIGLEC5	5.58318084616887	1.25214191165257	TRUE	0.0730680948737567
	EIF2AK2	5.53556232964276	0.833529580354845	FALSE	0.210660545779138
	ZFAS1	5.46618281648856	0.315933198717854	FALSE	0.384340729405764
	ATP11A	5.45745500084067	0.933424305549805	FALSE	0.175847997959704
	BPI	5.45724213630955	0.954110192886576	FALSE	0.0515174700331548
	MOB1A	5.426788159781	0.325610467147804	FALSE	0.380132619229788
	GSR	5.42382843761508	1.15164749000391	FALSE	0.161438408569243
	CYFIP2	5.40343571644787	0.82181405178121	FALSE	0.172660035705177
	ABHD5	5.36586487811283	0.537168444965787	FALSE	0.179673552665136
	GNG10	5.29005855953461	1.13675813865879	FALSE	0.0830145371078806
	CRISP3	5.2769580761516	1.76449110203038	FALSE	0.0425911757204795
	RP11-443B7.1	5.26798959251558	1.08161693605147	FALSE	0.0770211680693701
	MACF1	5.26329305528403	0.805457327892314	FALSE	0.254016832440704
	RB1CC1	5.21202263183554	0.546056632010251	FALSE	0.269446569752614
	TMBIM4	5.20725544446499	0.58674745714166	FALSE	0.271104310124968
	PARP8	5.19949067978058	0.492781542280784	FALSE	0.244707982657485
	MAX	5.17055632482305	0.680282257681054	FALSE	0.21206324917113
	GLIPR1	5.15092360866042	0.675154746142409	FALSE	0.252869166029074
	MBD2	5.13642156211898	0.759813312839382	FALSE	0.254271869421066
	HRH2	5.13467605806306	0.833317202722473	FALSE	0.112088752869166
	NRDC	5.09748088987739	0.643242204734685	FALSE	0.240627390971691
	ADAM19	5.09091051178212	1.43184993388095	FALSE	0.0941086457536343
	CARD6	5.08576437705228	1.72965005824611	TRUE	0.0799540933435348
	FAM157C	5.08293618967223	0.945782621819867	FALSE	0.0700076511094109
	COX6B1	5.06114434427432	0.341007223501212	FALSE	0.383320581484315
	TM6SF1	5.04805185657123	1.14641176940211	TRUE	0.109410864575363
	IFNGR1	5.0376339941787	0.275747119906304	FALSE	0.317903596021423
	SLC19A1	5.03522744700025	0.929139233882862	FALSE	0.0957663861259883
	MFN2	5.02928971514274	0.985074317696591	FALSE	0.126498342259628
	RALBP1	5.01878945391988	0.707762154503198	FALSE	0.235016577403724
	COL18A1	5.00430945529977	1.16244248408504	FALSE	0.0673297628156083
	PLEKHG3	4.96999918538743	0.794161972174305	FALSE	0.0911757204794695
	ARAP3	4.93796987895188	0.922351111185184	FALSE	0.0774037235399133
	TM9SF2	4.91454579832642	0.965746329147723	FALSE	0.205942361642438
	GIT2	4.91440737133234	0.860559066804583	FALSE	0.18834480999745
	AP5B1	4.8834922376739	0.691375061405715	FALSE	0.147283856159143
	RP11-326C3.12	4.8643115514707	0.834486349901663	FALSE	0.0642693190512624
	DACH1	4.85354114761932	2.07549256605392	FALSE	0.0450140270339199
	SSH1	4.84946121310463	1.13187015962754	TRUE	0.145498597296608
	TP53INP1	4.84150219297035	0.879142587063934	FALSE	0.117699566437133
	ADGRE2	4.83815429690957	0.164231962738502	FALSE	0.255674572813058
	HIP1	4.8340807346018	0.73349242320196	FALSE	0.147028819178781
	INPP5D	4.82946695452898	0.858719447905503	FALSE	0.198163733741393
	RNF167	4.81425772923193	0.932750551640344	FALSE	0.170747258352461
	SEPT7	4.80189361143324	0.396931925747782	FALSE	0.351185921958684
	FAM214B	4.78372014270905	0.781190258538735	FALSE	0.157740372353991
	RTFDC1	4.77068272646781	0.707907824211686	FALSE	0.241264983422596
	ARID3A	4.76985577571665	0.919007594465656	FALSE	0.144861004845703
	USB1	4.75433630679998	0.754204256415693	FALSE	0.174062739097169
	SLC26A8	4.75259883337267	1.5905241040954	TRUE	0.0465442489160928
	RASA2	4.73657706553615	0.779222441563105	FALSE	0.19191532772252
	DPYD	4.73580900205118	0.836288511513165	FALSE	0.19191532772252
	AIM2	4.69571842724494	1.19611732046564	FALSE	0.0751083907166539
	RAB33B	4.65997646528346	0.94558550011881	FALSE	0.0950012751849018
	ARID4A	4.65064669991628	0.679755694963139	FALSE	0.20734506503443
	RNF44	4.61065555439306	0.941389637175844	FALSE	0.159270594236164
	TAF7	4.57442626792358	0.482969531562831	FALSE	0.28678908441724
	FAM160A2	4.53707035350352	1.17979301129117	FALSE	0.10660545779138
	GALNT14	4.48890923277932	2.10552501976721	TRUE	0.0399132874266769
	ABCA7	4.48748490678055	0.783408229916657	FALSE	0.128411119612344
	CDADC1	4.48270920630945	1.19084639264809	FALSE	0.0934710533027289
	LDHA	4.48188420794108	0.4408456321905	FALSE	0.301708747768426
	TRPM6	4.47648484982502	1.06468414235403	FALSE	0.0497322111706197
	NPL	4.46787445965373	0.543265791018152	FALSE	0.194975771486866
	HACD4	4.44215711634768	0.974367210980556	FALSE	0.168706962509564
	BCAP31	4.42706639598477	0.758584886239041	FALSE	0.245728130578934
	OSBPL1A	4.40928362133103	2.11342218277097	FALSE	0.0832695740882428
	KAT6A	4.39966479420663	0.432543797821087	FALSE	0.262178015812293
	TBC1D14	4.39567688601394	0.820046300764899	FALSE	0.14333078296353
	ZBTB18	4.38763910987237	1.03698153861721	FALSE	0.100867125733231
	TACC3	4.38361064141066	0.902858603232803	FALSE	0.119867380770212
	SRPK2	4.37713905668963	0.869002197576632	FALSE	0.176868145881153
	DNAJC3	4.37258817569717	0.679591676680036	TRUE	0.228258097424127
	RGS14	4.33988284806446	1.18958280497407	TRUE	0.107625605712828
	NSUN7	4.30540466855111	1.35130315994053	FALSE	0.0538128028564142
	PAK1	4.30455418766576	0.653697669343383	FALSE	0.178398367763326
	JMJD6	4.30401049790305	0.467933823008619	FALSE	0.239734761540423
	NHSL2	4.30156358611171	0.843340285957113	FALSE	0.109665901555726
	TRIQK	4.2953173560767	1.72424003095981	FALSE	0.081866870696251
	HSPA6	4.26076972458066	-0.418548372147348	FALSE	0.165519000255037
	FAM212B	4.25035027127879	0.734663901695539	FALSE	0.0749808722264728
	PRAM1	4.23186453890636	1.19105526200137	FALSE	0.118337158888039
	STK38	4.19455955175828	1.11255213078418	FALSE	0.152512114256567
	SEMA4D	4.18971559373639	0.534698282298592	FALSE	0.221117061973986
	CD59	4.18889392622638	0.812971335300584	FALSE	0.148686559551135
	SIRPA	4.17483664296422	0.33888920919953	FALSE	0.247003315480745
	UHRF1BP1L	4.14476167743345	0.850354056912409	FALSE	0.156847742922724
	RAB2A	4.14164265638238	0.674183863915405	FALSE	0.26893649579189
	ATP9A	4.13960002107727	2.33510153623183	FALSE	0.0405508798775822
	SLC12A9	4.12798735415618	1.07801019789083	FALSE	0.125223157357817
	ADRBK1	4.12506529854576	0.628166401237539	FALSE	0.251721499617445
	FBXO33	4.11923715787674	0.86681013317208	FALSE	0.154297373119102
	DICER1	4.08397430029394	0.768029247669779	FALSE	0.210150471818414
	UBE2H	4.06489333804766	0.655033119552308	FALSE	0.214613618974751
	PHKA2	4.06290845770902	1.50303980092907	FALSE	0.0795715378729916
	KIAA1551	4.06082169247015	0.0897129590336776	FALSE	0.435348125478194
	DDX3X	4.05312788947934	0.0708868470388644	FALSE	0.478959449120122
	VCPIP1	4.04477380812498	0.780883929113918	FALSE	0.159015557255802
	PANX2	4.03128809694726	0.992394118531444	FALSE	0.0563631726600357
	FAM63A	4.01536450129629	0.757593875314182	FALSE	0.0709002805406784
	MGEA5	3.99482462805514	0.343551797692501	FALSE	0.320198928844682
	KBTBD7	3.97358085437277	1.77734921014267	FALSE	0.0571282836011222
	ANKRD34B	3.96333049530074	1.96639632852702	FALSE	0.0369803621525121
	MOSPD2	3.96126632729998	0.906850278760655	FALSE	0.124330527926549
	CAMK2G	3.96124700737151	1.03634345957457	FALSE	0.102907421576129
	SORT1	3.94784442382513	1.47967776866563	FALSE	0.113491456261158
	FAM160B1	3.94533872303315	1.11759131304042	FALSE	0.115659270594236
	PAIP2	3.93474870733897	0.498508619277493	FALSE	0.317266003570518
	CDKN1B	3.92553843238262	0.80774630989432	FALSE	0.174062739097169
	DHX34	3.91339900309482	0.589488402821891	FALSE	0.106095383830655
	NT5C3A	3.87041173944457	0.688424399312994	FALSE	0.160418260647794
	RAD21	3.85682045964151	0.584903075393514	FALSE	0.27722519765366
	NOTCH2	3.78773850469418	0.613849633322704	FALSE	0.199311400153022
	COQ7	3.76554457549039	0.709464288272701	FALSE	0.134404488650854
	PPM1M	3.70957914748277	1.38879689574663	TRUE	0.123055343024739
	ANKRD13D	3.70870836474067	0.685570648072486	FALSE	0.218821729150727
	HIPK3	3.70547417805637	0.666644586871664	FALSE	0.211170619739862
	UBR2	3.68578363223648	0.552912133873342	FALSE	0.200969140525376
	STOM	3.67321546350823	0.718227813940055	FALSE	0.188727365467993
	MARCH7	3.65015497057551	0.693112558286943	FALSE	0.214358581994389
	FAM45A	3.64475296156144	0.826496448056803	FALSE	0.164626370823769
	NLRC4	3.58037696334806	1.21304173434123	FALSE	0.080209130323897
	CANT1	3.5493699835348	0.814350000691708	FALSE	0.13504208110176
	GABARAPL2	3.50823556260739	0.197179479395972	FALSE	0.360877327212446
	USP3	3.48624285059401	0.590865718412418	FALSE	0.254271869421066
	XKR8	3.4823664334392	1.23276883626544	FALSE	0.0737056873246621
	CD82	3.48026861667097	0.362793281517203	FALSE	0.234889058913542
	TENM1	3.45634363394822	2.01056383277118	TRUE	0.033409844427442
	ZDHHC3	3.45577412823489	1.29451828762199	FALSE	0.139632746748278
	PELI2	3.45271151106853	0.688828305300959	FALSE	0.105075235909207
	PHTF1	3.4414670707438	1.05757183336307	FALSE	0.0967865340474369
	CTB-152G17.6	3.42923431073256	1.20369418498041	FALSE	0.0503698036215251
	MSRB2	3.40002483248402	1.19089956386765	FALSE	0.120632491711298
	APBB3	3.37807654473146	1.13849720469834	FALSE	0.0845447589900536
	SIPA1L2	3.3631904137984	0.538269761248139	FALSE	0.135807192042846
	MPZL3	3.35243187311658	0.960788263901547	FALSE	0.0701351695995919
	DRC1	3.32557525188924	2.04116151290206	FALSE	0.0323896965059934
	SLMAP	3.3198413923404	0.992653516970385	FALSE	0.1374649324152
	TMUB2	3.30907731017502	0.778444488258151	FALSE	0.154934965570008
	LINC00671	3.30786749833262	2.64544119417406	FALSE	0.0274164753889314
	ARHGAP15	3.30734286348297	0.704506090849106	FALSE	0.170874776842642
	TGFBR1	3.2915294712247	0.764385256672882	FALSE	0.133511859219587
	OSCAR	3.2886643175705	1.25491307413018	FALSE	0.116424381535323
	CEP19	3.26362441330502	0.84221603328084	FALSE	0.0622290232083652
	PPM1F	3.26290018254539	0.58670156013154	FALSE	0.139377709767916
	STK17A	3.22132251768454	0.528668839909986	FALSE	0.231191022698291
	CCDC126	3.21161131587888	1.42402590070804	TRUE	0.0677123182861515
	GALNT3	3.1552050993524	1.21040307888161	FALSE	0.0680948737566947
	IQGAP2	3.13942894185263	0.724297743377771	FALSE	0.22277480234634
	CCDC125	3.13123448362173	1.19962605389768	FALSE	0.0678398367763326
	RBPJ	3.11584095981597	0.241751705561172	FALSE	0.321219076766131
	ANKRD55	3.10694598166933	2.52164479735105	TRUE	0.0279265493496557
	SPTLC2	3.09623746112785	1.24984962129144	FALSE	0.138102524866106
	SLC25A44	3.02393415948132	0.904763447395503	FALSE	0.0901555725580209
	CROT	-3.00115529488036	-3.01854223313916	FALSE	0.000637592450905381
	MAP2K5	-3.00317757835202	-1.11443556835836	FALSE	0.00204029584289722
	ZNF669	-3.00323065324207	0.060947311736248	FALSE	0.0131344044886509
	TRIM39	-3.00398398929771	-0.307674960414127	FALSE	0.0156847742922724
	RBAK	-3.00414245361459	-0.877870147110158	FALSE	0.00344299923488906
	C1GALT1C1	-3.00442135895325	0.667697822498002	FALSE	0.0290742157612854
	WWOX	-3.00448526274493	-2.45756178658275	FALSE	0.000637592450905381
	PMEPA1	-3.00524182681644	-5.12266027364262	FALSE	0.000127518490181076
	MIER3	-3.00550349312234	-0.593458810881838	FALSE	0.00395307319561336
	FEN1	-3.00584055327325	-2.79258210446215	FALSE	0.000510073960724305
	FBXO4	-3.01027482648084	-2.9567526657045	FALSE	0.000637592450905381
	EFHC1	-3.01245221077159	-2.79816337039349	FALSE	0.00102014792144861
	LRRCC1	-3.01316005528321	-4.79471148686992	FALSE	0.000127518490181076
	C5orf28	-3.01364691443521	-2.26482832328523	FALSE	0.000637592450905381
	TNFAIP1	-3.01632465298821	-0.915525833536414	FALSE	0.00382555470543229
	JMJD4	-3.01633230065245	-1.9443429511462	FALSE	0.00102014792144861
	NARFL	-3.01714905489808	-1.28805934201002	FALSE	0.00204029584289722
	GPX3	-3.01715355078095	-3.11904883850928	FALSE	0.000637592450905381
	TRAPPC8	-3.01820910556882	0.542059509166329	FALSE	0.0640142820709003
	RIN1	-3.01924664194304	-2.95094759276936	FALSE	0.000637592450905381
	MAPKBP1	-3.01972795860886	-2.2498747388726	FALSE	0.00127518490181076
	FOXP4	-3.02146330901787	-2.81841551365326	FALSE	0.000637592450905381
	TNFRSF4	-3.02173808847505	-2.83081943118406	FALSE	0.00153022188217292
	C15orf39	-3.02174170695372	-0.034186797104157	FALSE	0.179801071155318
	TOP3B	-3.02176674950508	0.0230615322834726	FALSE	0.00612088752869166
	ZMYM3	-3.02183976542153	-3.87437975010573	FALSE	0.000382555470543229
	TBC1D22B	-3.02299297058069	-0.656160799359935	FALSE	0.00433562866615659
	ZNF43	-3.02497122737848	-0.383268539559091	FALSE	0.00956388676358072
	NME7	-3.02517985133536	-2.39390506099326	FALSE	0.00140270339199184
	CHSY1	-3.02732323456759	0.0639074626805494	FALSE	0.102142310635042
	C9orf64	-3.03205331155026	-0.639396414181743	FALSE	0.00357051772507014
	TIMM21	-3.03302499175148	-2.43192899459974	FALSE	0.000382555470543229
	NOP9	-3.03657834659557	-1.03398074377744	FALSE	0.00242285131344045
	ARL6IP6	-3.03682641017013	1.00110906682167	FALSE	0.0554705432287682
	PIK3R4	-3.04059565253105	-0.392293422551249	FALSE	0.00586585054832951
	RTP4	-3.04214524799605	-1.95029911156498	FALSE	0.00127518490181076
	NMT2	-3.04323351209844	-4.01857577930059	FALSE	0.000510073960724305
	BZRAP1-AS1	-3.04336163289636	-1.81193128320427	FALSE	0.00433562866615659
	CHCHD4	-3.04338063747872	-1.99859997029479	FALSE	0.00102014792144861
	KIAA1841	-3.0446079635496	-0.551376561796829	FALSE	0.0048457026268809
	LAMB3	-3.04471789878156	-2.09860340266304	FALSE	0.00408059168579444
	PLEKHA8	-3.04622559709082	-2.73945396935385	FALSE	0.000637592450905381
	MTG1	-3.04672177363657	-4.66754497967401	FALSE	0.000382555470543229
	KIF1BP	-3.04683209733091	-0.994947734000418	FALSE	0.00255036980362153
	PIGQ	-3.0480648499663	-0.0852964159417393	FALSE	0.00714103545014027
	DTNB	-3.04949098475667	-0.786177066929493	FALSE	0.00637592450905381
	CDK8	-3.05068174750492	-1.00529409286889	FALSE	0.00191277735271614
	RP11-61J19.5	-3.05073640138634	-3.00567395837423	FALSE	0.000765110941086458
	MFGE8	-3.05117301972463	-2.01760449873389	FALSE	0.00102014792144861
	RP13-1032I1.7	-3.05359489293868	-1.1879331423897	FALSE	0.00318796225452691
	TMEM102	-3.05402250261011	-2.93634956407137	FALSE	0.000637592450905381
	NCOA5	-3.05617128813392	-2.05425491309969	FALSE	0.00165774037235399
	SEPSECS	-3.05906453142008	-1.42548083749733	FALSE	0.00178525886253507
	TRMT61A	-3.05981879892846	-2.48910899408793	FALSE	0.000510073960724305
	KLHL12	-3.06020230927118	0.47077169893737	FALSE	0.0224432542718694
	ME1	-3.06167268008246	-Inf	FALSE	0
	MBNL1-AS1	-3.06168344454302	-0.93353104017793	FALSE	0.00395307319561336
	NDRG3	-3.0627854448522	0.62199345865552	FALSE	0.0248661055853099
	TLR7	-3.06333470542423	-2.83190575102342	FALSE	0.000382555470543229
	MAGEF1	-3.06345505516686	-1.16990195013138	FALSE	0.00229533282325937
	MFSD13A	-3.06394978548794	0.406323807107672	FALSE	0.0109665901555726
	FHL3	-3.06503896572462	0.289605640487364	FALSE	0.0470543228768171
	C11orf68	-3.06549843706487	0.464219776025422	FALSE	0.0276715123692935
	ST7	-3.06712878369786	-5.2944975462897	FALSE	0.000127518490181076
	MAPK8IP3	-3.07060867789281	0.213055059982665	FALSE	0.0192552920173425
	RITA1	-3.07212764068808	-2.60770465088528	FALSE	0.000510073960724305
	ZBED1	-3.07756073819627	0.788548468405156	FALSE	0.0522825809742413
	TDRD7	-3.07797703334558	0.0699928270342047	FALSE	0.0146646263708238
	TMEM116	-3.07909165245942	-1.30778208958458	FALSE	0.00255036980362153
	TAF4	-3.0800506486602	0.067827157589452	FALSE	0.0116041826064779
	CRYZ	-3.0804366108523	-3.85176969146019	FALSE	0.000255036980362153
	SPR	-3.08061840665535	-3.97146068572324	FALSE	0.000127518490181076
	TNFRSF21	-3.08178159114541	-5.8954030107987	FALSE	0.000127518490181076
	AFF3	-3.08292385467906	-5.01009209795142	FALSE	0.000382555470543229
	C9orf40	-3.08480312087069	-1.36498014978534	FALSE	0.00599336903851058
	PRMT3	-3.08528902625323	-2.4425247369921	FALSE	0.000892629431267534
	HSF2	-3.08680904047558	-1.71638041761936	FALSE	0.00127518490181076
	FAM174A	-3.08731268849659	-0.0795379006411627	FALSE	0.0225707727620505
	THTPA	-3.09039712737915	-3.78590234469755	FALSE	0.000382555470543229
	XXYLT1	-3.09253450281493	-1.1234165620611	FALSE	0.00242285131344045
	CAMTA2	-3.092616973538	0.461404801374068	FALSE	0.0364702881917878
	TRAPPC9	-3.09282276952333	0.289761516050776	FALSE	0.0137719969395562
	SSX2IP	-3.09417399210185	-2.60405834447983	FALSE	0.00153022188217292
	ZNF654	-3.09539935281229	0.256953748169746	FALSE	0.0269064014282071
	PJA1	-3.09593175581258	-2.81650247749496	FALSE	0.000382555470543229
	EPS8	-3.0972763427034	-3.18670160500267	FALSE	0.000255036980362153
	SOCS2	-3.09746478895943	-4.26868194699066	FALSE	0.000127518490181076
	FARP1	-3.09912314357622	-1.57115762017255	FALSE	0.0021678143330783
	SRBD1	-3.10003127147643	0.476592926346083	FALSE	0.0269064014282071
	IRF4	-3.10053994898163	-4.13536087918592	FALSE	0.000382555470543229
	TCTN1	-3.10065118204736	-2.63019206812776	FALSE	0.00165774037235399
	RP11-182L21.6	-3.1008850604909	-1.34298897245571	FALSE	0.00318796225452691
	RASA4	-3.10101225446911	-0.434606776266801	FALSE	0.00714103545014027
	SIMC1	-3.10154186797661	-1.81259158356942	FALSE	0.00178525886253507
	TBCEL	-3.10227066152407	-2.96216514826569	FALSE	0.00114766641162969
	COQ10A	-3.10273106367552	-4.01041067146389	FALSE	0.000382555470543229
	ETV7	-3.10290222606073	-2.11665629093546	FALSE	0.00318796225452691
	KLHDC7B	-3.1043303199905	-2.65068999763852	FALSE	0.000892629431267534
	NKRF	-3.10616400874688	-1.43086779645942	FALSE	0.00191277735271614
	VPS52	-3.1064873371657	-0.182887155355676	FALSE	0.00471818413669982
	UMAD1	-3.10677307618938	0.0641802820557329	FALSE	0.0178525886253507
	NFRKB	-3.10751526215201	0.177955429609446	FALSE	0.0182351440958939
	ZNF468	-3.1085488281965	-0.723177076833815	FALSE	0.00344299923488906
	NUFIP2	-3.10963114399672	0.261917925751364	FALSE	0.213593471053303
	CORO2A	-3.11073384690956	0.412779129770673	FALSE	0.0253761795460342
	KCNMB1	-3.11103442563895	-1.44783039012105	FALSE	0.00153022188217292
	DSTYK	-3.11179240892973	0.622332689188953	FALSE	0.0382555470543229
	RP11-326I11.3	-3.11237772259747	-0.0155276302482337	FALSE	0.0311145116041826
	AGRN	-3.11389646345583	-3.41930240282169	FALSE	0.000510073960724305
	AP5S1	-3.11421825760561	-1.62013701227305	FALSE	0.00165774037235399
	SCAF11	-3.11504485363961	0.046927676815216	FALSE	0.324789594491201
	RP11-473I1.5	-3.11520066782394	0.0814831484108831	FALSE	0.0244835501147666
	EIF4ENIF1	-3.11526067856495	0.0386317578853079	FALSE	0.0122417750573833
	PRC1	-3.11710635474864	-2.20198493104708	FALSE	0.00153022188217292
	MSANTD4	-3.11741765871537	-4.51517319669468	FALSE	0.000382555470543229
	PPP1R16A	-3.11830900819113	-3.03723285837651	FALSE	0.000510073960724305
	CNEP1R1	-3.11886494737372	0.246863845327742	FALSE	0.0405508798775822
	PEX6	-3.11956497807116	0.123489381027146	FALSE	0.00930884978321857
	OSBPL5	-3.11966027750637	-4.40131010302462	FALSE	0.000382555470543229
	ATG2A	-3.11979394850262	-0.132886674007568	FALSE	0.197653659780668
	NR2C2AP	-3.12064059364636	-3.06064701496364	FALSE	0.000382555470543229
	RETSAT	-3.12089573691756	-0.0419224086062986	FALSE	0.00714103545014027
	MS4A1	-3.1217551787851	-2.83074093442525	FALSE	0.00395307319561336
	ZNF714	-3.12371008342564	-1.81327925272145	FALSE	0.00242285131344045
	ELMOD2	-3.12403214771896	0.352466919003363	FALSE	0.021678143330783
	ZNF736	-3.12403635463067	-3.80903992568157	FALSE	0.000382555470543229
	ZSCAN18	-3.1249414270271	-3.58065592973191	FALSE	0.000637592450905381
	AHDC1	-3.12625767580308	-3.84592221012587	FALSE	0.000510073960724305
	THEM6	-3.1268300034909	-Inf	FALSE	0
	PM20D2	-3.12820018763908	-1.12531690520185	FALSE	0.0080336648814078
	TBC1D13	-3.12888343822248	0.107140767830889	FALSE	0.00867125733231319
	APOO	-3.13002706091838	-1.13183747932682	FALSE	0.00306044376434583
	HPS6	-3.13037762543873	-0.737767424991878	FALSE	0.00357051772507014
	CUL9	-3.13329058630698	-0.189717615368735	FALSE	0.00969140525376179
	GNPDA2	-3.13430823433116	-4.28329509327517	FALSE	0.000255036980362153
	SLC25A30	-3.13641489045846	-1.04169298150429	FALSE	0.00318796225452691
	FBXL3	-3.13690624254757	0.551359185101207	FALSE	0.0905381280285641
	TMEM161A	-3.13793633867551	-1.79936514089523	FALSE	0.000765110941086458
	EIF4G3	-3.13827584786389	0.411371666259097	FALSE	0.129558786023973
	RRAGB	-3.13891894955145	-0.0443851258072456	FALSE	0.00816118337158888
	RNF111	-3.13931032833989	0.406807543533146	FALSE	0.0557255802091303
	ATM	-3.14053349887668	0.639791027457055	FALSE	0.143968375414435
	NMRK1	-3.14069908044017	0.500340425968608	FALSE	0.0531752104055088
	SERPINH1	-3.14247554060411	-Inf	FALSE	0
	ARL3	-3.14426880567544	0.727328741685223	FALSE	0.0513899515429737
	SLC16A1-AS1	-3.14458067534209	-2.79144449537987	FALSE	0.00127518490181076
	LYPLA1	-3.14561457616558	0.628364204979184	FALSE	0.14932415200204
	GLCE	-3.14705447290073	-2.45884196578381	FALSE	0.000637592450905381
	VPS13B	-3.14765341346725	0.378567793801948	FALSE	0.0694975771486866
	NUP43	-3.14863414198805	-1.37599142367923	FALSE	0.00178525886253507
	ZNF646	-3.14980285599912	-0.670796571331111	FALSE	0.0104565161948483
	LINC00685	-3.15092499022636	-0.0440001757885842	FALSE	0.0116041826064779
	GPR157	-3.15463960015844	-2.45164940445326	FALSE	0.00102014792144861
	C6orf136	-3.15535024319031	-0.69916788003303	FALSE	0.00522825809742413
	IPO13	-3.1554531531418	-2.04299712364077	FALSE	0.00102014792144861
	LENG9	-3.15629994855174	-1.50616433408711	FALSE	0.00306044376434583
	DCAF17	-3.15801300459183	-5.93035083983749	FALSE	0.000127518490181076
	RCL1	-3.15805135811276	-1.10285991979458	FALSE	0.00331548074470798
	IGFBP2	-3.1582691172573	-5.62777739187139	FALSE	0.000382555470543229
	ANG	-3.15928959686681	-Inf	FALSE	0
	RFC4	-3.15978151282452	-2.96872572690059	FALSE	0.000510073960724305
	NSDHL	-3.16001134252914	-3.27252605834268	FALSE	0.000255036980362153
	IL21R	-3.16081321842507	-3.80707224658567	FALSE	0.000510073960724305
	UACA	-3.1615288784377	-Inf	FALSE	0
	CTNNAL1	-3.16231539417565	-1.38388936183411	FALSE	0.00318796225452691
	MYO6	-3.16360437430155	-5.45231576284261	FALSE	0.000127518490181076
	SLC35A5	-3.16476624245955	0.128495168763522	FALSE	0.0149196633511859
	FZD1	-3.16717315819713	-2.49458409859566	FALSE	0.000765110941086458
	OGG1	-3.16902823056656	0.063105032840733	FALSE	0.00892629431267534
	BBS4	-3.1690668914082	-1.04404700462231	FALSE	0.00229533282325937
	CRAMP1	-3.16945580978715	-1.66553600645658	FALSE	0.00229533282325937
	POMT1	-3.16959664169793	-1.51135054824262	FALSE	0.00204029584289722
	TPK1	-3.1699446816148	0.316687277861655	FALSE	0.0257587350165774
	RXRB	-3.17079766370671	0.4723870388182	FALSE	0.023335883703137
	KLHL28	-3.17208812880046	0.19907889749026	FALSE	0.0406783983677633
	FASTKD5	-3.17615115885853	0.180768592688731	FALSE	0.0175975516449885
	UIMC1	-3.17678661786101	0.396570604559668	FALSE	0.0782963529711808
	RABIF	-3.17718833616571	0.656121776840925	FALSE	0.05687324662076
	HERC6	-3.17731554476878	-2.13569560146593	FALSE	0.00191277735271614
	CENPN	-3.17813202203111	-2.52923772762982	FALSE	0.000892629431267534
	PLAA	-3.17829575227648	0.690901710335558	FALSE	0.0414435093088498
	ACVR1B	-3.18066345200038	0.232831762169051	FALSE	0.0364702881917878
	WRAP53	-3.181521737105	-1.87108430666795	FALSE	0.00153022188217292
	FAM168A	-3.18296750218547	0.560827201473719	FALSE	0.021678143330783
	NME6	-3.18343294736833	0.460202088702002	FALSE	0.0141545524100995
	RBM4B	-3.18384643981871	-1.60774740127425	FALSE	0.00153022188217292
	RP11-545E17.3	-3.18661994850304	-0.865343556507649	FALSE	0.00369803621525121
	ZNF689	-3.18821213098259	-5.41557562169277	FALSE	0.000127518490181076
	NUP153	-3.18873597391207	0.357170375029645	FALSE	0.0897730170874777
	KIAA1328	-3.18918683601468	-1.78959789341061	FALSE	0.00153022188217292
	KMT5A	-3.18991283395522	0.637215484838934	FALSE	0.0608263198163734
	KIFC2	-3.1901641244319	-2.51586635425903	FALSE	0.00127518490181076
	GLDN	-3.19063863954711	-Inf	FALSE	0
	WIZ	-3.19125515406169	-0.214621693631518	FALSE	0.00675847997959704
	CHKB	-3.19438386025691	-0.174071919820465	FALSE	0.00790614639122673
	HDHD3	-3.1966813290131	-0.831562093486617	FALSE	0.00344299923488906
	CXCL5	-3.19726122599527	-6.02100044805285	FALSE	0.00127518490181076
	CETN3	-3.19800358309346	-2.2012720734852	FALSE	0.00102014792144861
	SS18L1	-3.19835762590428	-1.15031457959681	FALSE	0.00510073960724305
	ZFYVE1	-3.19952991147116	-0.761625971595918	FALSE	0.0103289977046672
	MOB3C	-3.19960198722228	-0.6704841041016	FALSE	0.00918133129303749
	CNTROB	-3.20168365691418	-1.1238802147748	FALSE	0.00306044376434583
	ANK3	-3.20383388892173	-4.51122574136539	FALSE	0.000382555470543229
	LAX1	-3.20434111364454	-2.43683103158066	FALSE	0.00140270339199184
	ARIH2OS	-3.20566459364329	-1.31682243567638	FALSE	0.00344299923488906
	ATP8B4	-3.20696259697124	-0.444443465584645	FALSE	0.0151747003315481
	ANKRD52	-3.20727081294157	-1.16115268533967	FALSE	0.00280540678398368
	WDR3	-3.20732612715422	-1.51341604269749	FALSE	0.00204029584289722
	TRAT1	-3.21085188173793	-Inf	FALSE	0
	KIAA1919	-3.21325641541331	-1.62997216628179	FALSE	0.0021678143330783
	ALG14	-3.21630647899784	-1.94211578234799	FALSE	0.000765110941086458
	SRGAP1	-3.21699748687501	-3.51246565250172	FALSE	0.000382555470543229
	IGFLR1	-3.2171009814297	0.38744174575541	FALSE	0.0212955878602397
	TMEM39B	-3.21969244382474	-0.474348813484738	FALSE	0.00510073960724305
	ZNF138	-3.22044643148784	-1.19309136444906	FALSE	0.00293292527416475
	UPF2	-3.22053198341414	0.380569072664292	FALSE	0.135679673552665
	NUDT18	-3.22100909898236	-0.206819066952777	FALSE	0.00561081356796736
	RDH10	-3.22220523365029	-2.10451610234488	FALSE	0.00191277735271614
	RP11-102N12.3	-3.22319716283606	-Inf	FALSE	0
	MIER2	-3.22485450032449	-1.56438587355262	FALSE	0.00165774037235399
	ARL15	-3.22530339259321	-0.125078406467925	FALSE	0.00892629431267534
	HEMGN	-3.22534644792571	-4.02098919374634	FALSE	0.00140270339199184
	GFM2	-3.22882634771935	-0.394094561523831	FALSE	0.00497322111706197
	STAU2	-3.22906596516936	0.583422432731798	FALSE	0.0396582504463147
	GIMAP8	-3.23044431060056	-1.13564962449855	FALSE	0.00357051772507014
	PSD3	-3.23106221344251	-Inf	FALSE	0
	RGP1	-3.23261730380363	-0.0189785934905409	FALSE	0.0210405508798776
	ZNF358	-3.23271557865018	-3.6943928594962	FALSE	0.000382555470543229
	FLI1	-3.23385423266557	0.507328859777792	FALSE	0.100102014792145
	ABHD17B	-3.23446911084098	0.0394141109994193	FALSE	0.013389441469013
	TUBGCP5	-3.23759954872006	-5.22032245342144	FALSE	0.000127518490181076
	HS6ST1	-3.2395831919019	-1.20171074229587	FALSE	0.0021678143330783
	PPP1R37	-3.23963459333099	-1.12192638958962	FALSE	0.00280540678398368
	CEP152	-3.2415911441877	-0.49640057374654	FALSE	0.00586585054832951
	SLC4A1	-3.24205276497994	-4.85591519521805	FALSE	0.000892629431267534
	RIMKLB	-3.24300200258797	-4.23573459845015	FALSE	0.000382555470543229
	NAV1	-3.24357059919469	-2.55810867223794	FALSE	0.000637592450905381
	MAST2	-3.24371965485695	-1.09535307769729	FALSE	0.00229533282325937
	RHOT1	-3.24597719441388	0.552986288541038	FALSE	0.0884978321856669
	MPP5	-3.24598991018576	-0.0164680046779866	FALSE	0.00726855394032135
	CACNA2D4	-3.24628396124816	-0.593228884774451	FALSE	0.00497322111706197
	TSPYL4	-3.24705420448465	0.0773211714755559	FALSE	0.0146646263708238
	NOCT	-3.24767044574575	-2.65836141942803	FALSE	0.00102014792144861
	ZCCHC14	-3.24996940122596	-1.03865531126515	FALSE	0.00331548074470798
	MRPS17	-3.25041995768326	-1.70998933156711	FALSE	0.00114766641162969
	SRGAP3	-3.25209368021254	-5.1213548797217	FALSE	0.000255036980362153
	GPR84	-3.25578444601623	-0.56102327923768	FALSE	0.0441213976026524
	ZNF141	-3.256637300089	-2.62137742713481	FALSE	0.000892629431267534
	HIST1H2BN	-3.25693742949335	-1.66587294287346	FALSE	0.00255036980362153
	SAAL1	-3.25869082411524	-3.60590081607941	FALSE	0.000255036980362153
	TRAF3IP1	-3.25885419282847	-5.27031926863834	FALSE	0.000255036980362153
	ASTE1	-3.26461961623035	-1.10566441876702	FALSE	0.00318796225452691
	USP30-AS1	-3.26472042121639	-Inf	FALSE	0
	ZNF7	-3.27109841128365	-0.543469088976243	FALSE	0.00828870186176996
	AP1G1	-3.27372838249535	0.31397603060142	FALSE	0.122927824534558
	LRRC23	-3.27709814156019	-0.581905553030555	FALSE	0.00969140525376179
	MEI1	-3.27755338062344	-0.063998231575952	FALSE	0.0135169599591941
	MLYCD	-3.27800546091203	-1.3174860004851	FALSE	0.0026778882938026
	GPR132	-3.27902994485161	0.309703023668134	FALSE	0.0453965825044631
	NXT2	-3.28113207447254	0.497185534130701	FALSE	0.013389441469013
	NIPSNAP1	-3.28405688220966	0.0957892159884786	FALSE	0.00994644223412395
	RAD51D	-3.2869306320467	-2.92353735133683	FALSE	0.000892629431267534
	ACVRL1	-3.28710544963091	-Inf	FALSE	0
	C17orf75	-3.28739568273117	-1.38622399844075	FALSE	0.00178525886253507
	COL8A2	-3.28822003306456	-Inf	FALSE	0
	MEN1	-3.2889245555858	-1.48636017097424	FALSE	0.00153022188217292
	RPGR	-3.28909621753792	0.151386454062212	FALSE	0.0578933945422086
	HILPDA	-3.2911398975951	-3.87310978856525	FALSE	0.00102014792144861
	FAM43A	-3.29184915717182	-1.48132303707845	FALSE	0.00357051772507014
	SERPINF1	-3.29274550204314	-2.83554075249266	FALSE	0.000637592450905381
	C12orf73	-3.29313936767993	-3.14405414831415	FALSE	0.000382555470543229
	TMEM62	-3.29379448787453	-0.692432132800246	FALSE	0.00395307319561336
	AMMECR1	-3.29463833786337	-0.991586234007814	FALSE	0.00306044376434583
	TAF6L	-3.29509871088448	-0.979415497306462	FALSE	0.00344299923488906
	CASZ1	-3.29625112678531	-1.0931955311033	FALSE	0.00548329507778628
	TUBGCP3	-3.29655554248458	0.800375081894003	FALSE	0.0378729915837797
	CHRNB1	-3.29740374556799	-1.40099480243103	FALSE	0.00242285131344045
	ENTPD5	-3.29827243379223	-Inf	FALSE	0
	MKL2	-3.29853218120314	-2.64189223150126	FALSE	0.000510073960724305
	SMG7	-3.29902612157882	0.509196503460075	FALSE	0.0971690895179801
	PER3	-3.29918545496036	-4.89614361959679	FALSE	0.000510073960724305
	SMN1	-3.30057174235658	-2.14367772720312	FALSE	0.00127518490181076
	RP11-596C23.2	-3.30211183699136	-0.78916440119179	FALSE	0.00879877582249426
	XRRA1	-3.30246541251796	-0.439939597943239	FALSE	0.00726855394032135
	USP4	-3.30270238398226	0.308581488393483	FALSE	0.129941341494517
	BACH2	-3.30273241515135	-Inf	FALSE	0
	EIF3C	-3.30451764214331	-1.58652912949352	FALSE	0.00229533282325937
	SETD4	-3.30542157078883	-1.50191379057501	FALSE	0.00178525886253507
	FXYD6	-3.30609578837805	-Inf	FALSE	0
	MZF1	-3.30638439202268	-0.735240672730264	FALSE	0.00510073960724305
	FAM213A	-3.30812002832997	-5.58567798391323	FALSE	0.000127518490181076
	CAPRIN2	-3.30945957414419	-0.239404140117806	FALSE	0.00612088752869166
	CHI3L2	-3.31279613444464	-2.82728737181354	FALSE	0.000765110941086458
	AC016831.7	-3.31282060060303	-0.257753610202899	FALSE	0.0232083652129559
	CDCA7L	-3.31402434894131	-0.0967926026325134	FALSE	0.00637592450905381
	FAM13B	-3.3146479675623	0.413692977597229	FALSE	0.0901555725580209
	IQCE	-3.31539718484212	-0.392706094504036	FALSE	0.00981892374394287
	MDC1	-3.31612191101757	-3.03337393410969	FALSE	0.000765110941086458
	ENGASE	-3.31685213525173	-3.76362939399268	FALSE	0.000255036980362153
	PVR	-3.31687746236212	-4.28732505415154	FALSE	0.000255036980362153
	LEF1	-3.31724940807788	-3.09501707141395	FALSE	0.000765110941086458
	DZIP3	-3.31867197470021	-1.76423775861491	FALSE	0.0026778882938026
	NIPAL2	-3.31885511529762	-2.63303512854501	FALSE	0.000382555470543229
	GOLM1	-3.31889007621153	-2.20572837769502	FALSE	0.00127518490181076
	PF4	-3.3196257472982	-3.86893266860541	FALSE	0.0178525886253507
	MOSPD3	-3.31981486241105	0.788311099029997	FALSE	0.0274164753889314
	MED9	-3.32092740599272	-2.33304314561505	FALSE	0.00114766641162969
	NEK3	-3.32211906859661	-1.79982193911758	FALSE	0.00102014792144861
	IGHMBP2	-3.3242208774124	-0.784582761132961	FALSE	0.0048457026268809
	CHAF1A	-3.32578249120251	-2.00224540436817	FALSE	0.00165774037235399
	HYI	-3.32735395085117	-Inf	FALSE	0
	APOL4	-3.32828539802675	-5.80431892370012	FALSE	0.000127518490181076
	TNIP3	-3.32866658042126	-8.28293021111864	FALSE	0.000127518490181076
	RECK	-3.3300533961377	-3.12648261319789	FALSE	0.000382555470543229
	FER	-3.33030104974759	-4.22324640667036	FALSE	0.000255036980362153
	ADCY9	-3.33050691759065	-5.11710120618272	FALSE	0.000127518490181076
	UPF1	-3.33059118775913	0.485674930229758	FALSE	0.0680948737566947
	ATG3	-3.33072606948965	0.251375003972859	FALSE	0.207090028054068
	C1orf216	-3.33120152254983	-3.66223063338172	FALSE	0.000382555470543229
	SPRY1	-3.33338516497735	-1.86750844421852	FALSE	0.00191277735271614
	TEX30	-3.33380866921476	-1.03000727514213	FALSE	0.00306044376434583
	RFX1	-3.33381367882514	0.126916723369328	FALSE	0.036852843662331
	USP53	-3.33421338843013	-0.375884307456665	FALSE	0.00841622035195103
	CEP295	-3.33620824653063	-0.0304842803188548	FALSE	0.013389441469013
	NR1D1	-3.33779736774198	-3.01110963922379	FALSE	0.00178525886253507
	TRMT1L	-3.33892131290403	0.2411433857735	FALSE	0.0270339199183882
	NUDCD1	-3.33921859720319	-3.6200974495902	FALSE	0.000255036980362153
	GPR180	-3.3396384400663	-Inf	FALSE	0
	C2CD3	-3.33966429190186	-0.585921275320101	FALSE	0.00956388676358072
	TSTD2	-3.34054232589235	-1.82362178814777	FALSE	0.00140270339199184
	FSD1L	-3.340623653959	-0.793294710236923	FALSE	0.00395307319561336
	SPRYD4	-3.34124733003506	-3.66085537489208	FALSE	0.000382555470543229
	MICAL3	-3.34127387852657	-2.93305825824129	FALSE	0.00114766641162969
	TMEM184C	-3.34175216490313	-0.300466169566096	FALSE	0.00650344299923489
	TBP	-3.34233611592669	-0.838758356766881	FALSE	0.00459066564651875
	FLT1	-3.34461821817817	-2.66323198666724	FALSE	0.00242285131344045
	LINC00926	-3.34472880849365	-2.81285822475115	FALSE	0.00255036980362153
	NDUFAF1	-3.3449004492239	0.465010349708591	FALSE	0.0206579954093344
	ZMAT1	-3.34527517779864	-0.399016598151024	FALSE	0.00777862790104565
	ZBTB48	-3.34632585836388	0.0393599493477446	FALSE	0.0186176995664371
	PPP2R5D	-3.34651593856415	0.137829956072791	FALSE	0.00905381280285641
	INTS12	-3.34695910400881	0.065072828882494	FALSE	0.0131344044886509
	ZBTB22	-3.34730236398326	-0.202501011688186	FALSE	0.00841622035195103
	MSH2	-3.3481138086876	-1.6188723088884	FALSE	0.00153022188217292
	ENTHD2	-3.34899700366209	0.100786711757079	FALSE	0.020020402958429
	NPIPB4	-3.34969873752789	-1.21298822534082	FALSE	0.0048457026268809
	OMA1	-3.34979653135551	0.387282367897921	FALSE	0.0188727365467993
	SCN1B	-3.34982166450956	-1.8717298852911	FALSE	0.00981892374394287
	TFPI	-3.35033434794671	-4.38094757474766	FALSE	0.000382555470543229
	ITSN1	-3.35106721703512	-1.40861468467705	FALSE	0.00165774037235399
	SLC35B3	-3.35249924432861	-0.0928855298736888	FALSE	0.00854373884213211
	RP11-575L7.8	-3.35474516224572	-0.897619296508634	FALSE	0.0075235909206835
	ZNF600	-3.35570426718367	-3.39593771898189	FALSE	0.000382555470543229
	RNF121	-3.35979068876218	-1.82920784525608	FALSE	0.00127518490181076
	NEK9	-3.36135172523076	0.618483191626902	FALSE	0.0271614384085692
	SCGB3A1	-3.36191237790665	-6.64132208151214	FALSE	0.000765110941086458
	DROSHA	-3.36192842085606	-1.53764992116717	FALSE	0.00178525886253507
	FGD6	-3.36261835653924	-3.74147349553797	FALSE	0.000255036980362153
	HABP4	-3.36265071260787	-4.51867351887954	FALSE	0.000255036980362153
	AK4	-3.36417548083397	-2.42188164185778	FALSE	0.00191277735271614
	GRAMD1A	-3.36668988847463	0.053647558655443	FALSE	0.143203264473349
	CNNM4	-3.36753196050726	-2.15899718735999	FALSE	0.00140270339199184
	ANKRD37	-3.36781532970443	-1.42918712264699	FALSE	0.00318796225452691
	AC079767.4	-3.36907677452004	-3.75256638926786	FALSE	0.000892629431267534
	TCTEX1D2	-3.36985847362231	-1.62394009802921	FALSE	0.00395307319561336
	TNFRSF13C	-3.37278578701348	-4.21158131994673	FALSE	0.000637592450905381
	THAP6	-3.37522182527626	-0.0270189083458749	FALSE	0.0144095893904616
	MILR1	-3.37607513901132	0.357213775849277	FALSE	0.0165774037235399
	MRPL53	-3.37823395250243	-0.0441688355927052	FALSE	0.00918133129303749
	SMPD2	-3.37883674395383	-0.396671552140933	FALSE	0.00599336903851058
	UQCC1	-3.37938289130181	-3.42215890904356	FALSE	0.000255036980362153
	IPO11	-3.37962923120506	-1.06798285648272	FALSE	0.0225707727620505
	SLC9A6	-3.38033761724835	0.346812029324675	FALSE	0.0140270339199184
	DGCR8	-3.38062201541077	-0.735777143362214	FALSE	0.00408059168579444
	ZNF576	-3.38128170596694	-0.856622017281603	FALSE	0.00331548074470798
	TOM1L2	-3.38222037099951	-0.563340509736559	FALSE	0.00816118337158888
	XYLT1	-3.38413636451728	0.00627075449422509	FALSE	0.0123692935475644
	MTX3	-3.38614639599524	-4.79009107787629	FALSE	0.000255036980362153
	MAGED1	-3.38709795808381	-3.99391384512375	FALSE	0.000382555470543229
	ZNF217	-3.38712629270559	0.455811254935049	FALSE	0.103417495536853
	PEX11B	-3.38738925746371	-0.32110740695849	FALSE	0.00599336903851058
	CTLA4	-3.38993770872638	-Inf	FALSE	0
	SERP1	-3.39066576548099	0.0216441541986152	FALSE	0.355776587605203
	UTP14C	-3.39095469592228	-0.122778995392955	FALSE	0.0075235909206835
	CTC1	-3.391070020461	-0.223828035747602	FALSE	0.0137719969395562
	MIIP	-3.3932448028017	0.937202055873883	FALSE	0.0577658760520275
	ANTXR2	-3.3941650640052	0.266857244082036	FALSE	0.0905381280285641
	LINC00339	-3.39477819910138	-0.611001580026576	FALSE	0.00357051772507014
	TARBP2	-3.39480535945414	-1.74814581765212	FALSE	0.00102014792144861
	CEP162	-3.39576553596899	-0.115720045829034	FALSE	0.0113491456261158
	PEX10	-3.39717030638431	-2.11029201443086	FALSE	0.000892629431267534
	BLNK	-3.39750254267694	-5.77802729391901	FALSE	0.000127518490181076
	ABHD6	-3.39836737519209	-3.67609117055059	FALSE	0.000255036980362153
	SDPR	-3.39838733844029	-3.58853947363622	FALSE	0.00867125733231319
	RMND1	-3.39955561742103	-3.71857819326286	FALSE	0.000255036980362153
	GAN	-3.40003278774035	-1.64233506438695	FALSE	0.00191277735271614
	BORCS6	-3.40033905287711	0.347568774345159	FALSE	0.0195103289977047
	PAQR3	-3.40076775184393	-1.59398354774315	FALSE	0.00204029584289722
	KIAA1468	-3.40102674063463	0.304127080531312	FALSE	0.0298393267023718
	ANKRD27	-3.40174643432174	0.17755691470477	FALSE	0.0112216271359347
	NADK2	-3.4024176803191	-3.28289111757169	FALSE	0.000510073960724305
	FAM131A	-3.4026653643309	-0.501743324230786	FALSE	0.00905381280285641
	KIAA1586	-3.40296093787572	-2.89417214641902	FALSE	0.000892629431267534
	PLAGL1	-3.40309745479858	0.240075840790351	FALSE	0.0425911757204795
	MED16	-3.40638874171128	0.496607691913439	FALSE	0.0544503953073196
	ZNF703	-3.40717026932866	-4.24672908556488	FALSE	0.000382555470543229
	ZNF426	-3.40748926226242	-0.556332529502866	FALSE	0.00510073960724305
	DNAJC24	-3.40755444014943	-5.54684871615339	FALSE	0.000127518490181076
	PAN2	-3.40808519175501	-2.22193855924598	FALSE	0.00114766641162969
	RP3-477O4.14	-3.4088247130097	-0.205949648817748	FALSE	0.00816118337158888
	UBL3	-3.41127410936516	0.506344426548306	FALSE	0.146263708237694
	DNAAF5	-3.41317107503175	-5.28092372447358	FALSE	0.000127518490181076
	LACTB	-3.4152164300856	0.240032437013754	FALSE	0.176868145881153
	TOPBP1	-3.41531682354796	0.779897199068286	FALSE	0.0479469523080847
	SESN1	-3.41563806218235	0.340059789587156	FALSE	0.0196378474878857
	LRRC14	-3.41567035930942	-3.33010295745371	FALSE	0.000637592450905381
	ZNF513	-3.41632266967984	-1.38207852897667	FALSE	0.00280540678398368
	RBSN	-3.41774245823155	0.242650621594406	FALSE	0.0256312165263963
	BBS7	-3.41890837925809	-1.16613998659583	FALSE	0.00229533282325937
	CENPL	-3.41915543328596	-3.47453574703028	FALSE	0.000637592450905381
	TOR1B	-3.41963468123822	0.268350003237804	FALSE	0.0228258097424127
	AUH	-3.42044610649404	-0.352853900521461	FALSE	0.00879877582249426
	CD79A	-3.42188188583595	-3.96497795495587	FALSE	0.00306044376434583
	DNAJC13	-3.42412459946436	0.786282239587653	FALSE	0.0688599846977812
	MTM1	-3.42509353315081	0.570951408494871	FALSE	0.0246110686049477
	CTBP1-AS2	-3.42679531314092	-1.61867785649744	FALSE	0.00242285131344045
	SKIV2L	-3.42826228666347	0.0233822176199618	FALSE	0.0257587350165774
	APBA3	-3.42907656708738	-0.731191918294517	FALSE	0.00714103545014027
	FLVCR1	-3.43015916330884	-1.31730032544086	FALSE	0.00357051772507014
	ACSS2	-3.43277485954177	0.233243411635736	FALSE	0.0318796225452691
	RP4-728D4.2	-3.43293451602409	-4.6822481693877	FALSE	0.000382555470543229
	ARHGAP1	-3.44010877340749	0.717953119515151	FALSE	0.0529201734251466
	TRDC	-3.44086199835664	-5.34086245946613	FALSE	0.000637592450905381
	SLC9A7	-3.44205895916304	-2.85793565497788	FALSE	0.000892629431267534
	TRIB2	-3.44469342521912	-Inf	FALSE	0
	CWF19L1	-3.44647185052244	0.40050595719432	FALSE	0.0275439938791125
	DENND6B	-3.4467067822558	-2.60119201851425	FALSE	0.000765110941086458
	IFITM3	-3.44696981123874	-0.356867731937827	FALSE	0.415455241009946
	PIGBOS1	-3.44707560401241	0.812335110413617	FALSE	0.0544503953073196
	UEVLD	-3.44785828621203	0.4433043207795	FALSE	0.0191277735271614
	SH2D3A	-3.44835861167799	-1.32310114089274	FALSE	0.00739607243050242
	TAF1C	-3.44914832335302	-1.38245911380378	FALSE	0.00242285131344045
	TRERF1	-3.45064514993825	0.0288324646600833	FALSE	0.0239734761540423
	ORAOV1	-3.45213273723017	-1.12338860350458	FALSE	0.00408059168579444
	ARHGEF9	-3.45270732880167	-2.15631598706027	FALSE	0.00178525886253507
	POFUT1	-3.45381257438046	-2.15546553692716	FALSE	0.00114766641162969
	FAM120B	-3.45523753283626	-0.176455659860443	FALSE	0.0136444784493752
	TBCK	-3.45555066432161	-1.48070897146816	FALSE	0.00191277735271614
	ARL13B	-3.45559990998861	-0.591122644200267	FALSE	0.00395307319561336
	SENP2	-3.45602507978433	0.341951835009377	FALSE	0.0469268043866361
	BTD	-3.4561788596432	-0.708944189477615	FALSE	0.00395307319561336
	NET1	-3.45627509584797	-1.63951226499932	FALSE	0.00242285131344045
	PRKAR1B	-3.45715632080297	-3.46310709917907	FALSE	0.00114766641162969
	METTL6	-3.45741716131104	-1.00579261476236	FALSE	0.00395307319561336
	ACRBP	-3.45806261351978	-3.98378147038918	FALSE	0.00293292527416475
	DLEU2	-3.46294081520199	0.190991785960347	FALSE	0.0595511349145626
	ZBTB14	-3.46296420116136	-0.557040997679572	FALSE	0.00331548074470798
	USP18	-3.46334837961647	-4.81515837814647	FALSE	0.000255036980362153
	PQLC2	-3.46352026548742	-1.03031545702217	FALSE	0.00382555470543229
	RAPH1	-3.46412677448114	-3.66225846278518	FALSE	0.000382555470543229
	FAM188A	-3.46699421148867	0.257620447699355	FALSE	0.016704922213721
	CARS	-3.4676353581897	0.517380675979568	FALSE	0.0598061718949248
	TTC38	-3.46790785759111	-0.0177395316614621	FALSE	0.0151747003315481
	SLC25A12	-3.46866791806044	-0.153554371237727	FALSE	0.00714103545014027
	CA1	-3.46939757291534	-4.21586135704664	FALSE	0.00178525886253507
	ZNF567	-3.46988789317123	-2.62642328269341	FALSE	0.000892629431267534
	STEAP3	-3.46995395298258	-3.66541594848001	FALSE	0.000255036980362153
	ARID5A	-3.47041033677774	0.301227026556663	FALSE	0.156975261412905
	PLTP	-3.47059249781464	-3.16234765565648	FALSE	0.00102014792144861
	ANKDD1A	-3.472663871935	-0.299850591813729	FALSE	0.0340474368783474
	MUT	-3.47324374332437	0.243725991272371	FALSE	0.0080336648814078
	FOXJ2	-3.47349845697695	0.255908190854604	FALSE	0.0308594746238205
	SLC27A4	-3.47367021583404	-2.12215089335106	FALSE	0.000637592450905381
	LMBRD2	-3.47507716716929	-0.341338715218651	FALSE	0.00586585054832951
	GNE	-3.47670548374018	-0.645101753592892	FALSE	0.00497322111706197
	LANCL2	-3.47742392654234	-2.02651681888668	FALSE	0.00102014792144861
	ULK4	-3.47783114914536	-0.738069047761811	FALSE	0.00714103545014027
	SORD	-3.47963442858659	0.114560199149264	FALSE	0.00930884978321857
	SVIL-AS1	-3.48047279524519	-1.76403724222624	FALSE	0.00114766641162969
	ZNF350	-3.48063373857084	0.31943315231304	FALSE	0.0325172149961744
	CYP2R1	-3.48071394764675	-2.15149751819305	FALSE	0.00114766641162969
	P2RY1	-3.48140730613919	-5.58029156911199	FALSE	0.000127518490181076
	AP4S1	-3.48168873804333	-1.0624710315857	FALSE	0.00382555470543229
	LRIG2	-3.48194667705388	-1.03541372425777	FALSE	0.00369803621525121
	TRAF6	-3.4820707998263	-0.0416673084416264	FALSE	0.0182351440958939
	PPP1R21	-3.48505512969664	0.351406012194654	FALSE	0.0381280285641418
	MYBBP1A	-3.48608594988491	-Inf	FALSE	0
	MBD5	-3.48676169180285	0.203512586943395	FALSE	0.038510584034685
	CXorf40B	-3.48951364610047	-2.00555697436052	FALSE	0.00114766641162969
	NPTN	-3.49024823631609	0.403892565476442	FALSE	0.148941596531497
	SUGP1	-3.49182251698809	0.329147870373689	FALSE	0.0179801071155318
	FRMD4A	-3.49239724510076	-5.42024470701373	FALSE	0.000255036980362153
	HAPLN3	-3.49677886215255	-3.53890603022896	FALSE	0.000255036980362153
	ASB6	-3.4972255957872	-0.329470567144162	FALSE	0.00841622035195103
	SYNJ2	-3.49748631923327	-1.54822609285191	FALSE	0.00382555470543229
	NFKBIL1	-3.49956562040796	0.392721020485543	FALSE	0.0161948482529967
	DDX28	-3.49985635606382	-2.02958259926868	FALSE	0.00153022188217292
	CCDC159	-3.49996857307972	0.575068936333543	FALSE	0.0348125478194338
	TMCO4	-3.50082006437292	-1.41676792660153	FALSE	0.00204029584289722
	RPTOR	-3.5010194748571	-3.50785332291208	FALSE	0.000382555470543229
	PKIG	-3.50389279623754	-3.41321009746038	FALSE	0.00102014792144861
	SPATA33	-3.50485106932236	-1.17978216400244	FALSE	0.00382555470543229
	POLR1C	-3.50616488168727	-2.26361625469679	FALSE	0.00127518490181076
	PIAS4	-3.50671295576143	0.119421099633371	FALSE	0.0316245855649069
	NPDC1	-3.50826575442625	-3.17719484007276	FALSE	0.000765110941086458
	TBC1D4	-3.5082805759512	-2.83328795812351	FALSE	0.000765110941086458
	SLC25A43	-3.50855912818409	-2.36833936697893	FALSE	0.000510073960724305
	SETBP1	-3.50865596080065	-3.93687782718005	FALSE	0.000510073960724305
	CD244	-3.50886289869682	-3.91686786777266	FALSE	0.000382555470543229
	CSTF1	-3.50901672783946	-0.193807495897869	FALSE	0.0102014792144861
	TRMU	-3.51207360746881	-1.33431708398122	FALSE	0.00165774037235399
	PALLD	-3.51260402158299	-2.68591874556881	FALSE	0.000765110941086458
	PID1	-3.51284430325134	-Inf	FALSE	0
	LINC01503	-3.51683267688701	-0.48531824117536	FALSE	0.00650344299923489
	FURIN	-3.51711281959065	0.457177573425437	FALSE	0.122162713593471
	TMEM254	-3.51810760049487	-0.945758732551491	FALSE	0.0026778882938026
	PERP	-3.51922662006942	-5.30007598942778	FALSE	0.000255036980362153
	EHBP1	-3.52154907445126	-2.18861338888931	FALSE	0.00140270339199184
	GTPBP10	-3.52318937098294	-0.191349722691948	FALSE	0.00854373884213211
	FYCO1	-3.52371283216338	-2.37096626319373	FALSE	0.00140270339199184
	HDAC5	-3.52609446736819	0.258536899547584	FALSE	0.0655445039530732
	GABBR1	-3.5271153469961	-0.269742212428034	FALSE	0.0108390716653915
	TXNL4B	-3.5287816102455	-0.314375455376589	FALSE	0.00969140525376179
	RP11-206L10.9	-3.52968300233666	-0.744216435036536	FALSE	0.00739607243050242
	PANK4	-3.53329232489642	-1.00068310678898	FALSE	0.00599336903851058
	YPEL1	-3.53396852596698	-2.12133616758202	FALSE	0.00191277735271614
	MCM4	-3.53494272605604	-6.46437602662338	FALSE	0.000127518490181076
	DPH6	-3.5376749655783	-4.31672458888204	FALSE	0.000510073960724305
	SPHK2	-3.53876112235813	-1.28429559403017	FALSE	0.0026778882938026
	AL592183.1	-3.54098584995751	-0.496239371759605	FALSE	0.00624840601887274
	NOL12	-3.54305967897156	-0.226918056176338	FALSE	0.00879877582249426
	TRMO	-3.54328569780616	-0.202609167909116	FALSE	0.0138995154297373
	NOTCH2NL	-3.54504663751455	-0.326224800266816	FALSE	0.02014792144861
	ACACA	-3.54569159036971	-2.58286140341443	FALSE	0.000892629431267534
	CAPS	-3.54569225383728	-3.31918167406451	FALSE	0.00382555470543229
	FHL1	-3.54616874554369	-6.03176761513306	FALSE	0.000382555470543229
	ZNF880	-3.5496165642303	-Inf	FALSE	0
	PPP4C	-3.5511304897102	0.291951891488128	FALSE	0.224942616679419
	NDUFAF6	-3.55121875800507	-0.233624254959277	FALSE	0.00522825809742413
	IKBKAP	-3.55190791330122	-0.882827942234393	FALSE	0.00497322111706197
	PCCA	-3.55246159536896	-4.30852228540717	FALSE	0.000255036980362153
	ZHX2	-3.55282763679095	-0.459325546381953	FALSE	0.0112216271359347
	MYNN	-3.55286449396173	-0.0575441250174871	FALSE	0.0174700331548074
	WDR91	-3.55300212367979	-0.752228724949578	FALSE	0.00714103545014027
	ZBED5-AS1	-3.55565402629207	-1.12704613957532	FALSE	0.00369803621525121
	BAG4	-3.55677725217771	0.840916144349655	FALSE	0.043483805151747
	HOOK2	-3.55749383428752	-0.439400176402993	FALSE	0.00879877582249426
	CEP192	-3.55832020266443	0.429230819173442	FALSE	0.0261412904871206
	ALMS1	-3.5589569750338	-4.11362662209231	FALSE	0.000382555470543229
	NAA40	-3.55950163976142	-2.59458617443735	FALSE	0.000637592450905381
	FCRL6	-3.56003604419243	-3.86010751006025	FALSE	0.000382555470543229
	AC079305.10	-3.56109536548502	-1.02634811444891	FALSE	0.00522825809742413
	RP11-1000B6.3	-3.56402699590671	-1.35405695989605	FALSE	0.00293292527416475
	MERTK	-3.56658358952919	-1.35109284163943	FALSE	0.00369803621525121
	CEP89	-3.56763493864997	-1.20987122100631	FALSE	0.0026778882938026
	FBXO11	-3.56775964602313	0.511731481792921	FALSE	0.120504973221117
	CLEC16A	-3.56938803870855	-0.344125869438132	FALSE	0.00675847997959704
	PPBP	-3.57216078704718	-4.0707445581117	FALSE	0.0255036980362153
	RP11-65I12.1	-3.57273647465995	-1.01463897583963	FALSE	0.00331548074470798
	ZUFSP	-3.57506677456569	-0.492222275372688	FALSE	0.00497322111706197
	CTD-2562J15.6	-3.57538844284854	-0.798206926867918	FALSE	0.0220606988013262
	IL6	-3.5755155964391	-6.9424421252012	FALSE	0.000255036980362153
	RNF26	-3.57794252429794	-3.70527776083643	FALSE	0.000382555470543229
	TUBGCP4	-3.5784346665885	-2.14625686708906	FALSE	0.00127518490181076
	DHCR24	-3.57916331831277	-4.00894816025811	FALSE	0.000382555470543229
	ORC2	-3.57953653328172	-0.0154801124738286	FALSE	0.0110941086457536
	ERMP1	-3.58032254704798	-2.63605843826421	FALSE	0.000892629431267534
	DHRSX	-3.58038320939756	0.57644366371788	FALSE	0.0371078806426932
	AIG1	-3.58053945672325	0.141177412298318	FALSE	0.0307319561336394
	ICOS	-3.58165448698991	-4.40298956364485	FALSE	0.000382555470543229
	POLR1A	-3.58288806535932	-5.2191253396431	FALSE	0.000127518490181076
	PRR3	-3.58455027245796	-1.35987300635652	FALSE	0.00369803621525121
	HIC1	-3.58576651722353	-3.68226142337727	FALSE	0.00102014792144861
	CENPK	-3.58617375306021	-1.83661317022347	FALSE	0.00229533282325937
	RNF38	-3.58622319991411	0.506316150600871	FALSE	0.0813567967355266
	TMEM161B-AS1	-3.58882850507141	-2.5667695707889	FALSE	0.00114766641162969
	GSTM4	-3.5904554868645	-1.80826274943866	FALSE	0.00140270339199184
	IL1A	-3.5914254742262	-6.595379013739	FALSE	0.000382555470543229
	TOMM34	-3.59170386089235	-2.42564221559073	FALSE	0.000765110941086458
	RRP9	-3.59203902089385	-Inf	FALSE	0
	DHX58	-3.59224546628082	-2.05305483132439	FALSE	0.00191277735271614
	FAM172A	-3.5930705286933	0.425661610487502	FALSE	0.0621015047181841
	TRAM2	-3.59309364712767	-2.07248303604005	FALSE	0.00114766641162969
	RINL	-3.59427539048228	-0.191613797565071	FALSE	0.0154297373119102
	ANKMY2	-3.59489333353027	-1.51193528223742	FALSE	0.00191277735271614
	PRMT7	-3.59524529695787	-2.55816330939085	FALSE	0.000637592450905381
	IGHM	-3.59744289399076	-3.62673633470662	FALSE	0.00586585054832951
	AGL	-3.59839231315052	0.501342826024315	FALSE	0.0195103289977047
	ZNF362	-3.60000169770014	-0.478120048996977	FALSE	0.0053557765876052
	PTPRO	-3.6040227911436	-4.36718535978461	FALSE	0.000127518490181076
	ZC3H4	-3.60464980652839	0.488494412503203	FALSE	0.0405508798775822
	FBXO8	-3.60706720130054	-0.136592007495286	FALSE	0.0075235909206835
	FBXO44	-3.60763102827707	-1.69441422458071	FALSE	0.0021678143330783
	MED26	-3.60899882917764	-0.0990987788893989	FALSE	0.0190002550369804
	EXOSC2	-3.6133721591394	-3.8460307500963	FALSE	0.000510073960724305
	SGSM2	-3.61419725511006	-0.121422980428557	FALSE	0.00867125733231319
	CLUAP1	-3.6148399915139	-2.70585202593783	FALSE	0.00114766641162969
	ITGB5	-3.61487578139051	-4.15088339298317	FALSE	0.000510073960724305
	SNX13	-3.61700705163978	0.439252577341895	FALSE	0.0825044631471563
	BTG1	-3.61760347400097	-0.317932459077664	FALSE	0.615021678143331
	SLC37A2	-3.62009634820076	0.212699155640456	FALSE	0.0195103289977047
	TNFRSF10D	-3.62109046670709	-1.24571811961385	FALSE	0.00510073960724305
	SMYD3	-3.62151438231054	-1.80164908084069	FALSE	0.00280540678398368
	PTGS1	-3.62283580418545	-2.14402353740839	FALSE	0.00624840601887274
	MXRA7	-3.62406180899045	0.131798696930718	FALSE	0.0252486610558531
	IFT74	-3.62499716261794	-1.88027373090152	FALSE	0.00191277735271614
	TNPO2	-3.62583556944194	-0.237352990800197	FALSE	0.0080336648814078
	ZNF808	-3.62722775050556	-0.443285416864428	FALSE	0.00726855394032135
	PAXIP1-AS1	-3.62755331511821	-1.66722363747382	FALSE	0.0021678143330783
	LANCL1	-3.62760523411712	-3.34183092052835	FALSE	0.000637592450905381
	ALG1	-3.62799680869424	-3.05847386211696	FALSE	0.000382555470543229
	ACOT8	-3.62864807861567	0.646671733117508	FALSE	0.0258862535067585
	ZNF407	-3.63006510330341	0.0928951888560201	FALSE	0.0303494006630961
	MS4A14	-3.63100755490192	-Inf	FALSE	0
	VAMP3	-3.63171696339258	0.56888490066696	FALSE	0.121397602652385
	PPIL1	-3.63193986659687	-2.63608989124782	FALSE	0.000637592450905381
	SENP3	-3.63245035955762	-1.10743035383342	FALSE	0.00306044376434583
	ZNF33A	-3.63299709739352	0.444299251990099	FALSE	0.0674572813057893
	GRPEL1	-3.63439056967974	0.810765922888347	FALSE	0.0925784238714614
	USP19	-3.63594539331977	-0.114317959628762	FALSE	0.0145371078806427
	EMC9	-3.6385264248917	-1.56780182810605	FALSE	0.00178525886253507
	PUSL1	-3.63898314672529	-0.674435203880257	FALSE	0.00382555470543229
	TIMP1	-3.64061091163753	-0.806762292319757	FALSE	0.315608263198164
	NDUFAF5	-3.64120578357565	-0.86885277153667	FALSE	0.00369803621525121
	TRAFD1	-3.64199839995747	0.366544406326987	FALSE	0.0490946187197144
	CCR7	-3.64376922975206	-4.72436084801912	FALSE	0.000510073960724305
	RP11-147L13.15	-3.64413408529124	-6.14122031942481	FALSE	0.000127518490181076
	HRSP12	-3.64427697197079	-2.25045234924197	FALSE	0.00114766641162969
	GLTP	-3.64590577231447	0.559512204346524	FALSE	0.137975006375924
	TUBG1	-3.64600855569739	-0.756625718396755	FALSE	0.0026778882938026
	SDS	-3.65069564033547	-5.21267142273245	FALSE	0.000255036980362153
	ABHD18	-3.65218225731802	0.112954474260242	FALSE	0.0177250701351696
	PITPNA-AS1	-3.65257413476026	-1.58967001750789	FALSE	0.00191277735271614
	HELLS	-3.65388820807008	-2.95481661438095	FALSE	0.000892629431267534
	WFDC2	-3.65848960819307	-6.77775511871964	FALSE	0.000892629431267534
	PHLDA3	-3.65995518917145	-Inf	FALSE	0
	LIPE-AS1	-3.66068732625288	-1.56570128902865	FALSE	0.00178525886253507
	TMEM175	-3.66337793099975	-0.0437028860776882	FALSE	0.0104565161948483
	AVEN	-3.6642251285365	-2.04126585295683	FALSE	0.00114766641162969
	SDHC	-3.66443778847509	0.781421900380036	FALSE	0.121780158122928
	FGFR1	-3.66457616339122	-1.69298396962312	FALSE	0.00204029584289722
	ZNF544	-3.66469859470695	-2.62123040807519	FALSE	0.00102014792144861
	LINC00877	-3.66557665791674	-0.681118315230555	FALSE	0.0299668451925529
	PRR14	-3.6659695458616	0.413436065714529	FALSE	0.0541953583269574
	C5orf42	-3.66706839701164	-4.30717299135734	FALSE	0.000382555470543229
	ALG12	-3.66765196718341	-1.56398711665562	FALSE	0.00280540678398368
	INTS2	-3.66798386391741	-1.22563458315512	FALSE	0.00242285131344045
	SYNC	-3.66883635588161	-2.95808536299551	FALSE	0.000637592450905381
	SLC48A1	-3.66958828823643	-0.349824425103686	FALSE	0.0108390716653915
	FBXL6	-3.67083402703862	-1.63319468323449	FALSE	0.00165774037235399
	RP11-426C22.5	-3.67390991170953	-0.849438508467386	FALSE	0.00471818413669982
	CEBPZOS	-3.67408469449835	0.976722518523994	FALSE	0.0643968375414435
	COG6	-3.67429117246029	-1.06788885984044	FALSE	0.00255036980362153
	GOT1	-3.67889243228193	-Inf	FALSE	0
	PCGF1	-3.67992830108573	-1.96517912021544	FALSE	0.00114766641162969
	BBS2	-3.681244618251	-1.5788348547929	FALSE	0.00204029584289722
	TRAPPC13	-3.68415533040444	-0.539362579608486	FALSE	0.00510073960724305
	SOWAHC	-3.6848241948035	-4.17914831889456	FALSE	0.000382555470543229
	CCDC58	-3.68679249361804	-3.25697895491797	FALSE	0.000510073960724305
	SLC35C1	-3.68696645866387	-1.22349808252321	FALSE	0.00191277735271614
	BPNT1	-3.68825088948337	-0.447075196303553	FALSE	0.00497322111706197
	RANBP10	-3.68871731872847	-0.276102142939306	FALSE	0.00739607243050242
	NCOA6	-3.68955590126811	0.506362712495785	FALSE	0.0473093598571793
	FAIM	-3.68983224196273	-2.51530364276367	FALSE	0.000637592450905381
	TMEM168	-3.69232509619519	-0.132661799219581	FALSE	0.00994644223412395
	GPR171	-3.69304375246615	-5.47461772299259	FALSE	0.000255036980362153
	MPI	-3.69421111423336	-4.47443327947825	FALSE	0.000127518490181076
	CLK2	-3.697062122178	-0.436403033766057	FALSE	0.00816118337158888
	ZNF333	-3.69759669708331	-0.614585006161303	FALSE	0.0145371078806427
	HIC2	-3.69881088291912	-1.14398396908563	FALSE	0.00382555470543229
	RUNX2	-3.69960414260308	-0.229508573098837	FALSE	0.0212955878602397
	RP11-35G9.3	-3.69965535802183	-1.69713208066153	FALSE	0.00229533282325937
	RP11-140K17.3	-3.69980936981044	-0.14181374940872	FALSE	0.0173425146646264
	CYB561	-3.70122516633319	-3.34942294571422	FALSE	0.000637592450905381
	LEMD3	-3.7012791092829	0.333648892931284	FALSE	0.0406783983677633
	STK11IP	-3.70391316937351	-0.243461439268424	FALSE	0.00688599846977812
	C16orf70	-3.70419806893102	0.425155186447926	FALSE	0.0241009946442234
	DPY19L1	-3.70594650874236	-1.25389048385685	FALSE	0.00344299923488906
	LIG1	-3.70622341444492	-4.00062919841655	FALSE	0.000255036980362153
	METTL2A	-3.70685469441982	-3.51480445769851	FALSE	0.000510073960724305
	PINX1	-3.70759145891397	-5.5981069318031	FALSE	0.000127518490181076
	NRM	-3.70879394892226	-0.0812522188426881	FALSE	0.0127518490181076
	C3orf14	-3.70980048963609	-3.96828770689817	FALSE	0.000127518490181076
	URGCP	-3.71041657956317	-3.65834861717227	FALSE	0.000382555470543229
	RP11-658F2.8	-3.71129873001507	-0.908588692414517	FALSE	0.00637592450905381
	CTD-2020K17.1	-3.71209618324332	0.195593405861078	FALSE	0.080336648814078
	PET100	-3.71447972539814	0.53707197400491	FALSE	0.191660290742158
	PHF8	-3.71602411112841	0.36030625964086	FALSE	0.0258862535067585
	AMPD3	-3.71645468850501	-0.286571932569641	FALSE	0.0391481764855904
	SNAI1	-3.72004660849728	-3.2200449608817	FALSE	0.000637592450905381
	C2CD5	-3.7215939001467	0.358792682022806	FALSE	0.0275439938791125
	PARP4	-3.72242933506529	0.683173389449239	FALSE	0.0934710533027289
	ZNF3	-3.72279775241615	-0.667277795393719	FALSE	0.0128793675082887
	DHRS4-AS1	-3.72290762059305	-4.0694635493272	FALSE	0.000255036980362153
	ZNF621	-3.72437323804557	-1.66896367059195	FALSE	0.00280540678398368
	TNFSF9	-3.72740559800739	-4.69071249129435	FALSE	0.000255036980362153
	ACTR8	-3.72911168037	-0.570234931437147	FALSE	0.00497322111706197
	CRELD1	-3.730223302535	-3.11992227977257	FALSE	0.000510073960724305
	DOPEY1	-3.73064871918575	-1.64592316304743	FALSE	0.00242285131344045
	MAD2L1BP	-3.7342227221995	-0.124426081196956	FALSE	0.0126243305279265
	DUSP8	-3.73556557571164	-2.81321897385338	FALSE	0.00178525886253507
	BAHD1	-3.73690304057477	-1.27708728406216	FALSE	0.00255036980362153
	ABHD8	-3.73759964273935	-0.958936833282994	FALSE	0.00255036980362153
	PPM1D	-3.73840449554246	-0.0921183512761576	FALSE	0.0163223667431778
	ANKRD42	-3.7392195501714	-0.485963363257273	FALSE	0.011731701096659
	NPM3	-3.73962410179	-2.40246250961079	FALSE	0.000765110941086458
	C6orf47	-3.74017543797595	0.267917144497692	FALSE	0.0186176995664371
	FAM117B	-3.74044467123836	-0.703784660036369	FALSE	0.00306044376434583
	LRP12	-3.74295187398812	-3.8982205495615	FALSE	0.000255036980362153
	PAAF1	-3.74311638519185	-3.20202085916823	FALSE	0.000765110941086458
	CDC42EP4	-3.74562866709342	-0.644305938349001	FALSE	0.00497322111706197
	PNPO	-3.74598994857662	-3.57912032605917	FALSE	0.000382555470543229
	SLC35A2	-3.74616088139216	-0.0202366836525822	FALSE	0.0181076256057128
	TEX10	-3.746447018718	-2.34183968482941	FALSE	0.00140270339199184
	ACE	-3.74677769867881	-Inf	FALSE	0
	DDX58	-3.74684206876425	-0.153345189824466	FALSE	0.0649069115021678
	C2orf47	-3.74796611501019	0.022833643948613	FALSE	0.00739607243050242
	CASP9	-3.7519932470782	-0.468400496023804	FALSE	0.00969140525376179
	PRIM2	-3.75225825028294	-1.48308856474778	FALSE	0.00242285131344045
	TTLL5	-3.75390140961091	-0.728504513630272	FALSE	0.00420811017597552
	DNAJC14	-3.75404168871365	-0.140119497614716	FALSE	0.00879877582249426
	SOGA1	-3.75540161869466	-3.69625158713729	FALSE	0.000127518490181076
	XPO5	-3.75550234118789	-3.12436206998027	FALSE	0.000637592450905381
	CHI3L1	-3.75627220335756	-2.01327237543193	FALSE	0.0107115531752104
	SLC25A24	-3.75647823991138	1.06795406915159	FALSE	0.10073960724305
	MCM9	-3.75650555503723	0.00824184324633315	FALSE	0.0131344044886509
	RASAL3	-3.75667550720474	0.481691914956979	FALSE	0.0709002805406784
	JAKMIP2	-3.75674268313033	-6.06352122247019	FALSE	0.000382555470543229
	NVL	-3.7570964474767	-2.4761316482982	FALSE	0.000892629431267534
	EAF2	-3.75736036036193	0.427244218276975	FALSE	0.0212955878602397
	CHKA	-3.75739832304951	0.076634632870114	FALSE	0.0204029584289722
	PISD	-3.75847113536602	0.0708533390356019	FALSE	0.0628666156592706
	FASTKD1	-3.76203281506098	-2.09300639330977	FALSE	0.000637592450905381
	ATN1	-3.76208730216527	-5.44181330560246	FALSE	0.000127518490181076
	MT1X	-3.76419024128619	-0.261519958861405	FALSE	0.0539403213465953
	RP11-395A13.2	-3.76811175662392	-1.32754791454384	FALSE	0.00369803621525121
	KCTD18	-3.77030909055546	0.118384068533532	FALSE	0.0136444784493752
	CMKLR1	-3.77219066766839	-6.60138292120335	FALSE	0.000127518490181076
	SLC7A11	-3.77241430132968	-2.22735662433328	FALSE	0.00561081356796736
	DEDD	-3.77408801713068	0.390027247993416	FALSE	0.0337923998979852
	NSUN3	-3.77599537556055	0.208904590488119	FALSE	0.0242285131344045
	IQSEC2	-3.77627879907208	-3.38971487978019	FALSE	0.000255036980362153
	GATAD2B	-3.77878104076004	0.233364425917517	FALSE	0.086967610303494
	SCRN2	-3.78011971312279	-1.28588125980442	FALSE	0.00242285131344045
	TXNDC17	-3.78090906769562	0.68625731764823	FALSE	0.139377709767916
	CHMP1B	-3.78128071807919	0.298033524730958	FALSE	0.191660290742158
	METTL4	-3.78134573888934	-0.51759155000237	FALSE	0.00943636827339964
	NOMO1	-3.78296432859356	-0.339469556306682	FALSE	0.00408059168579444
	RP11-231C14.7	-3.78340281277763	-2.23600993920978	FALSE	0.00191277735271614
	IFI27L1	-3.7838615277462	-3.72026932094456	FALSE	0.000382555470543229
	ABHD11	-3.78639016034248	-0.28978846039958	FALSE	0.0075235909206835
	PRKAB2	-3.78772366491539	-2.79035358157801	FALSE	0.00140270339199184
	PXDC1	-3.78991674543214	-5.67253546315767	FALSE	0.000127518490181076
	BAIAP2	-3.79028910597694	-0.670588352912938	FALSE	0.00459066564651875
	PPARGC1B	-3.79156594741056	-3.68001434400823	FALSE	0.000382555470543229
	DAG1	-3.79253106594727	-3.6270616561877	FALSE	0.000510073960724305
	TES	-3.79337814677545	0.484448263275286	FALSE	0.154679928589645
	HELQ	-3.79374611686547	-0.23647552962446	FALSE	0.010073960724305
	PCSK5	-3.79570681120231	-2.64374932041918	FALSE	0.000510073960724305
	ACTN4	-3.79660772477246	0.340458696988204	FALSE	0.207090028054068
	RP11-37B2.1	-3.79894274060401	-2.58896642604104	FALSE	0.00153022188217292
	ZNF107	-3.79897260853352	-0.833406186490858	FALSE	0.0137719969395562
	WDR44	-3.79926687139073	0.199184277583622	FALSE	0.0168324407039021
	MED25	-3.80109133326964	0.310158575341069	FALSE	0.0590410609538383
	SUCNR1	-3.80334679827469	-4.07520954825684	FALSE	0.00140270339199184
	RP5-821D11.7	-3.80445558258777	-1.36966800013545	FALSE	0.0048457026268809
	SLC24A4	-3.80573602476505	0.0430709646930136	FALSE	0.0221882172915073
	RP11-147L13.11	-3.80787516808923	-0.736076154062278	FALSE	0.00522825809742413
	INHBA	-3.8080122086308	-4.49340853691422	FALSE	0.00102014792144861
	GLE1	-3.81087545691403	0.328063844565843	FALSE	0.0191277735271614
	NUP155	-3.81540721620406	-0.793201661391162	FALSE	0.00382555470543229
	CYLD	-3.81554577525132	0.15309717736105	FALSE	0.237821984187707
	TOR1AIP2	-3.81680689184789	0.364603726817216	FALSE	0.138740117317011
	RIC3	-3.8187207529197	-5.73251580387949	FALSE	0.000127518490181076
	NIPBL	-3.81963655440231	0.224640776783123	FALSE	0.235016577403724
	TWF2	-3.82128142065074	0.710384167194782	FALSE	0.132874266768681
	UTP20	-3.82207230140291	-5.79151859227551	FALSE	0.000127518490181076
	RP5-832C2.5	-3.82289709622993	-1.4610149398985	FALSE	0.00382555470543229
	P2RY11	-3.82428318047244	-3.99718433557624	FALSE	0.000127518490181076
	VRK1	-3.82466309855666	0.404905841954481	FALSE	0.0232083652129559
	DIEXF	-3.82467045194537	-3.87790842406026	FALSE	0.000510073960724305
	MANBAL	-3.82505365356688	-0.991335427077173	FALSE	0.00331548074470798
	SASH1	-3.82540075075932	-5.53160545900907	FALSE	0.000127518490181076
	MDM1	-3.82629892381365	-0.721779492034689	FALSE	0.00816118337158888
	ARSA	-3.83047020791002	0.516638317088788	FALSE	0.0465442489160928
	PON2	-3.83095594981857	-5.40928028050296	FALSE	0.000127518490181076
	CPSF7	-3.83208393913932	0.490302483606243	FALSE	0.0844172404998725
	HMGN4	-3.83480321739976	-1.20428067487053	FALSE	0.00408059168579444
	PIGK	-3.83803367997298	0.53268894460398	FALSE	0.0159398112726345
	TIGIT	-3.83934671674554	-3.86950547737886	FALSE	0.000382555470543229
	CCDC127	-3.84260541364505	-2.69185684152976	FALSE	0.000892629431267534
	TRIM73	-3.8467138976632	-1.42897314914205	FALSE	0.00255036980362153
	RP11-598F7.3	-3.84678194690007	-Inf	FALSE	0
	NRF1	-3.84806167931951	-0.25462558416048	FALSE	0.0119867380770212
	PDE3B	-3.8483370260475	0.164376090048796	FALSE	0.0580209130323897
	USP9Y	-3.85000924632276	-2.33039949398098	FALSE	0.00178525886253507
	ATP10A	-3.85011822041187	-Inf	FALSE	0
	GPKOW	-3.85034431273786	-0.397290884668127	FALSE	0.00637592450905381
	SLC25A53	-3.85078935760884	-0.871680397499585	FALSE	0.00956388676358072
	PER2	-3.85305750278412	-0.357177179464295	FALSE	0.00828870186176996
	TRMT61B	-3.8549017865832	-3.59648202458478	FALSE	0.000382555470543229
	AEN	-3.85514517057756	-4.41888485796412	FALSE	0.000255036980362153
	ZFP14	-3.85541660857702	-6.15839886280667	FALSE	0.000127518490181076
	SELENBP1	-3.85847991659204	-4.78899724315104	FALSE	0.000255036980362153
	PLK2	-3.85940378504606	-0.796547724843804	FALSE	0.00905381280285641
	DVL1	-3.85988683851549	-3.14311618944682	FALSE	0.000637592450905381
	CASP6	-3.86121167844033	-1.96555762183925	FALSE	0.00102014792144861
	RPP21	-3.86254680723049	-2.12352464129555	FALSE	0.00140270339199184
	HN1L	-3.86316841982183	-4.80377105820075	FALSE	0.000127518490181076
	ARNT	-3.86399463405269	0.536757512860103	FALSE	0.0425911757204795
	TMEM9	-3.86415637396046	-0.395313283611484	FALSE	0.00663096148941597
	AC133644.2	-3.86498368445302	-1.2475484190397	FALSE	0.00599336903851058
	RBM12B	-3.86731201931938	0.0232013548306407	FALSE	0.0136444784493752
	SFXN4	-3.86855864939701	-1.95773316844862	FALSE	0.00114766641162969
	CDC23	-3.86943807461681	-2.09690542510908	FALSE	0.00127518490181076
	FXR2	-3.86954657835289	-0.626532673907091	FALSE	0.00701351695995919
	CNOT3	-3.86963889988789	0.26363646869242	FALSE	0.0369803621525121
	ATG4A	-3.87328307331273	-0.271856688495865	FALSE	0.00561081356796736
	HIRIP3	-3.87952398367421	-2.45972202513983	FALSE	0.00127518490181076
	VBP1	-3.87966292349072	0.85977815455448	FALSE	0.0688599846977812
	NFE2L3	-3.88096165559822	-3.63236072470475	FALSE	0.000127518490181076
	INPP5B	-3.88134432793123	-0.842707407793506	FALSE	0.00586585054832951
	RBAK-RBAKDN	-3.88419921233459	-1.3080761354399	FALSE	0.00331548074470798
	IBA57	-3.8850820987165	-1.60775049148222	FALSE	0.00331548074470798
	KLHL15	-3.88631929245482	-0.00660732029495925	FALSE	0.0369803621525121
	CCDC18	-3.8876878147693	0.334058615633071	FALSE	0.0323896965059934
	CARKD	-3.88845805193181	-3.37796929946293	FALSE	0.000892629431267534
	TCEAL1	-3.88846821046313	-4.09931373227616	FALSE	0.000255036980362153
	ZNF414	-3.88867569686077	0.183536044805559	FALSE	0.0170874776842642
	PCNXL2	-3.88875292437328	-2.72550342635848	FALSE	0.000637592450905381
	RHBDD3	-3.88925148144161	-2.00012716594403	FALSE	0.00140270339199184
	ALDH6A1	-3.89246634959389	-1.84142242383545	FALSE	0.00140270339199184
	KCTD13	-3.89501555287875	-0.502521844420468	FALSE	0.00726855394032135
	POLR3H	-3.89515655150164	-4.23227316270685	FALSE	0.000255036980362153
	BLOC1S5	-3.8973133054034	-0.0472470250446797	FALSE	0.00867125733231319
	TMEM185A	-3.89910903367721	-0.779845326447251	FALSE	0.00663096148941597
	SAMD4A	-3.89937467819768	-4.12584342459768	FALSE	0.000382555470543229
	C17orf58	-3.90014407126697	-2.38930586188182	FALSE	0.00102014792144861
	RAB7B	-3.90018760351626	-Inf	FALSE	0
	PTK2	-3.90119035088801	-3.47182367951122	FALSE	0.000637592450905381
	AC093323.3	-3.90186448566706	-3.38562952532174	FALSE	0.000892629431267534
	BCAT2	-3.9023824711516	-Inf	FALSE	0
	TYSND1	-3.90253305603341	-2.47087494516699	FALSE	0.000892629431267534
	MCEE	-3.90535077710851	-1.64388285110473	FALSE	0.00204029584289722
	HOTAIRM1	-3.90737887823713	0.114077340305847	FALSE	0.112853863810252
	EIF3J-AS1	-3.90748373729917	-0.443160980158516	FALSE	0.00994644223412395
	GDAP2	-3.90792878365289	0.46576589060813	FALSE	0.0357051772507014
	POLR3A	-3.90929436370133	-1.08567072617864	FALSE	0.00306044376434583
	BOLA2B	-3.90994632853249	-3.45293439593235	FALSE	0.000637592450905381
	ZNF117	-3.91168549049971	-0.71159276593377	FALSE	0.0400408059168579
	WRN	-3.91245439794826	-2.14804221766025	FALSE	0.00153022188217292
	RAI1	-3.91494189050659	-3.06646681267339	FALSE	0.000892629431267534
	HYPK	-3.91545021545166	-0.617999296601038	FALSE	0.00930884978321857
	PATZ1	-3.91554061075869	-1.38693185371673	FALSE	0.00280540678398368
	BANK1	-3.91580454107499	-3.6595862337593	FALSE	0.00140270339199184
	ABCF3	-3.91602785440192	0.163580879264356	FALSE	0.0146646263708238
	THOP1	-3.91850123238527	-4.77762424635375	FALSE	0.000255036980362153
	LAMTOR1	-3.92178459683692	0.163066706323457	FALSE	0.233996429482275
	ERCC6L2	-3.92182490969929	0.400809989794045	FALSE	0.0219331803111451
	B3GNT7	-3.92211991329799	-6.13911021169581	FALSE	0.000255036980362153
	RPP14	-3.92292602682749	-0.377786879757339	FALSE	0.00790614639122673
	TAPT1	-3.92316872642574	0.141168601239638	FALSE	0.0221882172915073
	VPS72	-3.92325739191902	0.506169427386748	FALSE	0.021678143330783
	CTA-384D8.34	-3.92541242852897	-0.779190539229547	FALSE	0.0246110686049477
	ZBTB2	-3.92631206982614	-0.189901441886665	FALSE	0.0146646263708238
	CASP8	-3.92694028452318	0.374981063430928	FALSE	0.130196378474879
	ELF1	-3.92733333682819	0.0699012061375126	FALSE	0.320071410354501
	GBA2	-3.93336218896301	0.00983015403340559	FALSE	0.0181076256057128
	KCTD7	-3.93380260076364	-0.50207813702377	FALSE	0.00994644223412395
	TRIM65	-3.93544922892659	-2.13484331429329	FALSE	0.00153022188217292
	CLIP2	-3.93631260532774	-2.9444482524671	FALSE	0.000765110941086458
	TESPA1	-3.93750057485448	-5.73219691759764	FALSE	0.000255036980362153
	PTBP2	-3.94016640806135	0.134383519096742	FALSE	0.0214231063504208
	ATXN7	-3.94020053731115	0.383186015587353	FALSE	0.133639377709768
	STAM2	-3.94219366775087	0.378558819056103	FALSE	0.0419535832695741
	C12orf29	-3.94385057641262	-3.2233071496534	FALSE	0.000892629431267534
	BUD13	-3.9473870758253	-0.71181504685721	FALSE	0.00599336903851058
	PPM1L	-3.94743158685949	-1.59458039084555	FALSE	0.0026778882938026
	CLDN7	-3.94760864881949	-5.55154126820504	FALSE	0.000127518490181076
	C16orf58	-3.94892815122966	-3.30392024100569	FALSE	0.000510073960724305
	CDKN1C	-3.9495718283313	-1.50460554564822	FALSE	0.00701351695995919
	LRR1	-3.95022398340057	-2.37965133181849	FALSE	0.00153022188217292
	SCRN1	-3.95052688789866	-2.82709963388992	FALSE	0.000765110941086458
	SLC29A3	-3.95060334354872	-3.1410613132233	FALSE	0.000255036980362153
	NEU3	-3.95086813319224	-2.18645361625821	FALSE	0.00178525886253507
	SPATA20	-3.95086813319224	-3.2393911942877	FALSE	0.000637592450905381
	GNGT2	-3.95164815904817	-2.18345511300557	FALSE	0.000765110941086458
	BTK	-3.95246520558227	0.680975276909584	FALSE	0.0640142820709003
	EEF2K	-3.95248686633035	-2.90055132878426	FALSE	0.000382555470543229
	MINPP1	-3.95249652585759	-3.2099543023936	FALSE	0.000382555470543229
	ICK	-3.95408753066027	-1.15017054050718	FALSE	0.00331548074470798
	ELMOD3	-3.95475904051903	-0.479667859918108	FALSE	0.00790614639122673
	NOD2	-3.95481894402136	-0.229156895018694	FALSE	0.033409844427442
	CIPC	-3.95642088670603	-0.793103919256717	FALSE	0.00637592450905381
	MTIF3	-3.95708183764834	0.858811411249209	FALSE	0.0921958684009181
	PRKAA1	-3.95755880949903	0.544120945391366	FALSE	0.078551389951543
	ATAD3B	-3.95765264769449	-2.76565362303648	FALSE	0.00114766641162969
[truncated: 6,231 more rows]

## Sheet: Neutrophil (4) cluster
	Neutrophil (4) cluster
[truncated: 10,072 more rows]

## Sheet: Neutrophil (5) cluster
	Neutrophil (5) cluster
[truncated: 8,101 more rows]
