# Supplementary material for: Deciphering the state of immune silence in fatal COVID-19 patients
Source: Nat Commun. 2021 Mar 5;12:1428. doi: 10.1038/s41467-021-21702-6 (PMC7935849; doi:10.1038/s41467-021-21702-6)
Supplement: Supplementary file 6 — Source Data [file 41467_2021_21702_MOESM6_ESM.xlsx]

## Sheet: Figure 1e
Tableau 1
Sample	Lymphoid	Mon_Mac	Neutrophils	Severity
Blood_38	61.950697	11.754198	26.29511	Healthy control
Blood_39	37.284701	8.915907	53.79939	Healthy control
Blood_40	44.344473	13.817481	41.83805	Healthy control
Blood_41	44.415358	12.390925	43.19372	Healthy control
Blood_42	42.764706	16.294118	40.94118	Healthy control
Blood_32	5.849701	18.232280	75.91802	Mild
Blood_33	12.969468	7.781681	79.24885	Mild
Blood_34	55.323902	18.391660	26.28444	Mild
Blood_35	17.239933	14.471477	68.28859	Mild
Blood_36	41.036803	45.231500	13.73170	Mild
Blood_37	48.815890	22.001528	29.18258	Mild
Blood_1	10.523854	9.728718	79.74743	Severe
Blood_10	13.976945	14.927954	71.09510	Severe
Blood_11	9.349289	21.091997	69.55871	Severe
Blood_14	29.958960	27.222982	42.81806	Severe
Blood_16	26.735422	14.676716	58.58786	Severe
Blood_17	2.864157	11.006547	86.12930	Severe
Blood_18	7.317870	11.891539	80.79059	Severe
Blood_2	11.197917	18.033854	70.76823	Severe
Blood_22	7.175178	9.308339	83.51648	Severe
Blood_23	11.814534	24.565314	63.62015	Severe
Blood_24	6.287787	16.505441	77.20677	Severe
Blood_25	20.909886	19.772528	59.31759	Severe
Blood_27	6.287070	7.631475	86.08146	Severe
Blood_29	4.758190	9.204368	86.03744	Severe
Blood_3	3.854060	8.067831	88.07811	Severe
Blood_4	19.261897	11.686630	69.05147	Severe
Blood_5	13.434343	17.575758	68.98990	Severe
Blood_6	25.848564	20.887728	53.26371	Severe
Blood_7	14.178482	10.842369	74.97915	Severe
Blood_8	8.577224	4.636337	86.78644	Severe
Blood_9	19.220549	24.534987	56.24446	Severe

## Sheet: Figure 1f (left panel)
	Group.1	SPP1 mean expression
	Macrophages (1)	5.56471194
	Epithelial cells	1.54003589
	Macrophages (2)	1.11604590
	Neutrophils (4)	1.04241640
	CD8+ T cells	0.68404987
	Monocytes	0.44833368
	Neutrophils (5)	0.33544152
	Neutrophils (1)	0.22372726
	CD4+ T cells	0.10362670
	NK cells	0.07715624
	gd-T cells	0.06800742
	Neutrophils (2)	0.05136452
	B cells	0.02646403
	Neutrophils (3)	0.01626209

## Sheet: Figure 1f (right panel)
		Proportion	Outcome
	BAL_1	20.728929	Survival
	BAL_11	26.436782	Survival
	BAL_14	25.083799	Survival
	BAL_16	20.754717	Survival
	BAL_17	17.037887	Survival
	BAL_2	49.790503	Survival
	BAL_23	2.888410	Survival
	BAL_27	8.187135	Survival
	BAL_4	4.152249	Survival
	BAL_5	20.049383	Survival
	BAL_6	21.390374	Survival
	BAL_8	6.894101	Survival
	BAL_9	22.199652	Survival
	BAL_10	6.966948	Death
	BAL_18	4.063550	Death
	BAL_22	4.201068	Death
	BAL_24	14.624060	Death
	BAL_25	13.739050	Death
	BAL_29	7.173133	Death
	BAL_3	7.325719	Death
	BAL_7	20.432530	Death

## Sheet: Figure 2c
	Samples	CA Dim 2	CA Dim 3	Severity
	Blood_1	0.08908758	0.466687940	Severe
	Blood_10	0.23878433	0.516429486	Severe
	Blood_11	0.51655172	-0.843456444	Severe
	Blood_14	0.77471007	-0.679109596	Severe
	Blood_16	0.25063257	0.501895246	Severe
	Blood_17	0.44371987	1.143842704	Severe
	Blood_18	0.30057005	0.475088998	Severe
	Blood_2	0.39041195	0.008352276	Severe
	Blood_22	0.40722472	1.161655355	Severe
	Blood_23	-0.06951204	0.309861353	Severe
	Blood_24	0.66325980	-0.510683709	Severe
	Blood_25	0.78188679	-0.608480337	Severe
	Blood_27	0.46563108	1.292079475	Severe
	Blood_29	-0.10793444	-0.269684404	Severe
	Blood_3	0.18316635	0.602393367	Severe
	Blood_32	-1.26729617	-0.237108052	Mild
	Blood_33	-0.25286361	-0.298565471	Mild
	Blood_34	-0.42039418	0.034054933	Mild
	Blood_35	-1.47894756	-0.289079513	Mild
	Blood_36	1.00595818	-1.362020109	Mild
	Blood_37	-0.47019696	-0.267812954	Mild
	Blood_38	-1.46784598	-0.260662397	Healthy control
	Blood_39	-1.74072867	-0.396948132	Healthy control
	Blood_4	0.98876026	-1.337568510	Severe
	Blood_40	-1.50443366	-0.318336781	Healthy control
	Blood_41	-1.26806425	-0.204042253	Healthy control
	Blood_42	-1.30407122	-0.258230660	Healthy control
	Blood_5	0.60152739	-0.394874109	Severe
	Blood_6	0.20724155	0.074419398	Severe
	Blood_7	0.05869637	0.300696436	Severe
	Blood_8	0.91769877	-1.118659774	Severe
	Blood_9	0.25871970	0.310563833	Severe

## Sheet: Figure 2d
		Type	Outcome	Proportion_LDN	Proportion_resting_NDN	Proportion_ISG_NDN
	Blood_38	Healthy control	NA	0.008077544	0.762520194	0.014539580
	Blood_39	Healthy control	NA	0.002803083	0.850735809	0.015416959
	Blood_40	Healthy control	NA	0.001651528	0.784475640	0.033030553
	Blood_41	Healthy control	NA	0.002164502	0.597402597	0.019480519
	Blood_42	Healthy control	NA	0.004615385	0.729230769	0.036923077
	Blood_32	Mild	NA	0.041025641	0.680911681	0.032478632
	Blood_33	Mild	NA	0.001039141	0.009005888	0.001731902
	Blood_34	Mild	NA	0.019230769	0.352564103	0.086538462
	Blood_35	Mild	NA	0.022092268	0.777128005	0.011695906
	Blood_36	Mild	NA	0.055727554	0.012383901	0.882352941
	Blood_37	Mild	NA	0.009259259	0.398148148	0.199074074
	Blood_1	Severe	Survival	0.009505703	0.057034221	0.003168568
	Blood_10	Severe	Death	0.002559727	0.043515358	0.055034130
	Blood_11	Severe	Survival	0.009966777	0.115171650	0.553709856
	Blood_14	Severe	Survival	0.120192308	0.000000000	0.596153846
	Blood_16	Severe	Survival	0.221955128	0.009615385	0.016025641
	Blood_17	Severe	Survival	0.163165608	0.013190034	0.037616023
	Blood_18	Severe	Death	0.034840315	0.009124844	0.004562422
	Blood_2	Severe	Survival	0.006006006	0.037037037	0.237237237
	Blood_22	Severe	NA	0.022620170	0.026390198	0.026390198
	Blood_23	Severe	Survival	0.004576659	0.145690313	0.031273837
	Blood_24	Severe	Death	0.001694915	0.022881356	0.483050847
	Blood_25	Severe	Death	0.008298755	0.000000000	0.541493776
	Blood_27	Severe	NA	0.004755112	0.001902045	0.024251070
	Blood_29	Severe	Death	0.007305936	0.060273973	0.084931507
	Blood_3	Severe	Death	0.016343826	0.083535109	0.035714286
	Blood_4	Severe	Survival	0.014797136	0.017183771	0.848210024
	Blood_5	Severe	Survival	0.027508091	0.009708738	0.444983819
	Blood_6	Severe	Survival	0.030487805	0.085365854	0.164634146
	Blood_7	Severe	Death	0.005847953	0.003508772	0.009356725
	Blood_8	Severe	Survival	0.005743243	0.006756757	0.668918919
	Blood_9	Severe	Survival	0.268333333	0.075000000	0.138333333

## Sheet: Figure 3b
	Sample	CA Dim 1	CA Dim 2	Tissue
	BAL_1	1.0961760	0.133550578	BAL
	BAL_10	1.6215798	-0.364076840	BAL
	BAL_11	1.0609013	-0.346142246	BAL
	BAL_14	0.9200074	0.050766214	BAL
	BAL_16	0.8217448	0.002135873	BAL
	BAL_17	0.6335494	-0.192928654	BAL
	BAL_18	1.9354555	-0.608169593	BAL
	BAL_2	0.7560726	0.533601902	BAL
	BAL_22	1.4515312	-0.257084763	BAL
	BAL_23	1.6601841	-0.456909082	BAL
	BAL_24	1.5169366	-0.421592570	BAL
	BAL_25	0.6077526	0.348101685	BAL
	BAL_27	1.1381810	-0.226137750	BAL
	BAL_29	0.5838680	-0.286806711	BAL
	BAL_3	1.1648500	0.091611707	BAL
	BAL_4	0.8300713	0.233353163	BAL
	BAL_5	0.8963824	0.529906590	BAL
	BAL_6	0.2295436	0.220940917	BAL
	BAL_7	0.9307554	0.324566334	BAL
	BAL_8	1.2662568	0.212971462	BAL
	BAL_9	1.5774705	-0.275511165	BAL
	Blood_1	-0.4454212	0.735543178	Blood
	Blood_10	-0.3805375	0.834917712	Blood
	Blood_11	-0.4712931	0.114584636	Blood
	Blood_14	-0.2686769	1.071002613	Blood
	Blood_16	-0.3473062	1.518124922	Blood
	Blood_17	-0.4564868	1.130231572	Blood
	Blood_18	-0.3895665	1.125608085	Blood
	Blood_2	-0.3924623	0.993022696	Blood
	Blood_22	-0.3339012	0.933376170	Blood
	Blood_23	-0.5344298	0.036445505	Blood
	Blood_24	-0.3128366	1.176975634	Blood
	Blood_25	-0.2998817	1.319190620	Blood
	Blood_27	-0.3590316	1.274183054	Blood
	Blood_29	-0.5063834	0.453582086	Blood
	Blood_3	-0.4922281	0.703476054	Blood
	Blood_32	-0.6640675	-0.494109375	Blood
	Blood_33	-0.6191110	-0.023833541	Blood
	Blood_34	-0.4948217	0.051518553	Blood
	Blood_35	-0.6209141	-0.443354057	Blood
	Blood_36	-0.5799032	-0.535890187	Blood
	Blood_37	-0.5663274	-0.339356109	Blood
	Blood_38	-0.7310850	-0.770998023	Blood
	Blood_39	-0.6859454	-0.557160390	Blood
	Blood_4	-0.1788128	1.228218064	Blood
	Blood_40	-0.7284684	-0.695309634	Blood
	Blood_41	-0.7258919	-0.669227000	Blood
	Blood_42	-0.7451157	-0.711303967	Blood
	Blood_5	-0.2698783	1.093799912	Blood
	Blood_6	-0.3987088	0.490894545	Blood
	Blood_7	-0.3271290	1.641507677	Blood
	Blood_8	-0.1217912	1.113615479	Blood
	Blood_9	-0.3277761	0.621278411	Blood

## Sheet: Figure 3c
	Sample	CA_lymphoid_CA_1	SOFA score
	BAL_1	1.0961760	2
	BAL_10	1.6215798	4
	BAL_11	1.0609013	5
	BAL_14	0.9200074	6
	BAL_16	0.8217448	8
	BAL_17	0.6335494	12
	BAL_18	1.9354555	2
	BAL_2	0.7560726	7
	BAL_22	1.4515312	6
	BAL_23	1.6601841	3
	BAL_24	1.5169366	7
	BAL_25	0.6077526	8
	BAL_27	1.1381810	5
	BAL_29	0.5838680	13
	BAL_3	1.1648500	7
	BAL_4	0.8300713	7
	BAL_5	0.8963824	5
	BAL_6	0.2295436	6
	BAL_7	0.9307554	6
	BAL_8	1.2662568	4
	BAL_9	1.5774705	3

## Sheet: Figure 3e
		CA dimension 2	Activated_NK	Resting_NK	Severity
	Blood_38	-0.77099802	0.0006093845	0.410725168	Healthy control
	Blood_39	-0.55716039	0.0009871668	0.182625864	Healthy control
	Blood_40	-0.69530963	0.0061967467	0.353214562	Healthy control
	Blood_41	-0.66922700	0.0060975610	0.270325203	Healthy control
	Blood_42	-0.71130397	0.0159883721	0.088662791	Healthy control
	Blood_32	-0.49410938	0.0487804878	0.186991870	Mild
	Blood_33	-0.02383354	0.0909090909	0.282051282	Mild
	Blood_34	0.05151855	0.0840840841	0.079579580	Mild
	Blood_35	-0.44335406	0.0000000000	0.152298851	Mild
	Blood_36	-0.53589019	0.0060000000	0.562000000	Mild
	Blood_37	-0.33935611	0.0300000000	0.321666667	Mild
	Blood_1	0.73554318	0.1866028708	0.004784689	Severe
	Blood_10	0.83491771	0.0668151448	0.002227171	Severe
	Blood_11	0.11458464	0.1637931034	0.198275862	Severe
	Blood_14	1.07100261	0.3052631579	0.005263158	Severe
	Blood_16	1.51812492	0.1913477537	0.003327787	Severe
	Blood_17	1.13023157	0.5384615385	0.015384615	Severe
	Blood_18	1.12560809	0.4263959391	0.050761421	Severe
	Blood_2	0.99302270	0.1474358974	0.000000000	Severe
	Blood_22	0.93337617	0.2596153846	0.000000000	Severe
	Blood_23	0.03644551	0.1212121212	0.142857143	Severe
	Blood_24	1.17697563	0.2268041237	0.020618557	Severe
	Blood_25	1.31919062	0.3274336283	0.000000000	Severe
	Blood_27	1.27418305	0.5000000000	0.000000000	Severe
	Blood_29	0.45358209	0.2105263158	0.122807018	Severe
	Blood_3	0.70347605	0.2285714286	0.014285714	Severe
	Blood_4	1.22821806	0.2181467181	0.000000000	Severe
	Blood_5	1.09379991	0.2459016393	0.008196721	Severe
	Blood_6	0.49089455	0.0947368421	0.000000000	Severe
	Blood_7	1.64150768	0.6012269939	0.000000000	Severe
	Blood_8	1.11361548	0.0196078431	0.000000000	Severe
	Blood_9	0.62127841	0.0781250000	0.000000000	Severe

## Sheet: Figure 3f
	Biological parameter	Pearson correlation with CA dim 2
	IL6	0.58063692
	IL1RA	0.56501896
	Neutrophils	0.56244842
	PDGF_BB	0.51924008
	IL7	0.51617678
	CXCL10	0.48638309
	SCF	0.46832094
	VEGF-A	0.46276566
	Leukocytes	0.46180861
	CCL3	0.45990961
	IL22	0.43091513
	IL1A	0.41339335
	IL21	0.40141114
	PIGF-1	0.39519348
	IL10	0.38432340
	TNFa	0.37338493
	IL1B	0.36236977
	VEGF-D	0.35847340
	BNDF	0.34324825
	CCL5	0.34138116
	Fibrinogen	0.31110640
	CXCL1	0.30465872
	IL17A	0.29239699
	pO2	0.28944429
	CCL4	0.28376358
	IL18	0.27657621
	pCO2	0.27309956
	Procalcitonin	0.26663324
	CK	0.26289027
	Ferritin	0.25008127
	IL8	0.24195049
	IL23	0.23872880
	EGF	0.23003517
	FiO2	0.22628409
	CRP	0.22092290
	LIF	0.20083681
	GM-CSF	0.19484819
	CCL2	0.19206706
	Suppression_by_CD66_NDN_SN	0.17212529
	EOTAXIN	0.16725902
	IL13	0.16391758
	IFNa	0.16073379
	IFNg	0.13833442
	IL4	0.13366980
	HGF	0.12119554
	Monocytes	0.11851243
	LDH	0.10796226
	Suppression_by_CD14_SN	0.10293351
	eGFR	0.10258875
	Platelets	0.09753431
	Trombin_clotting_time	0.07035843
	Suppression_by_CD14	0.06997314
	IL5	0.06194773
	IL27	0.05031141
	Run	0.03728777
	F_ratio	0.03575826
	Basophils	0.03546317
	CXCL12	0.02855133
	APACHE_clinical_score	0.02283128
	Creatinin	-0.02305064
	Eosinophils	-0.03453331
	ALP	-0.03951187
	FGF2	-0.04042087
	IL31	-0.07199893
	IL2	-0.08786172
	GGT	-0.11312205
	ALT	-0.12247755
	NGF_beta	-0.15409593
	Suppression_by_CD66_LDN_SN	-0.18138981
	IL12p70	-0.22006514
	Transferrin	-0.31251108
	Lymphocytes	-0.35754614
	IL15	-0.43763840
	Erythrocyte	-0.55177734
	Hemoglobin	-0.56069825

## Sheet: Figure 3h and S3f
	Cell type	SLC6A20	LZTFL1	FYCO1	CXCR6	XCR1	CCR9
	Lymphoid cells BAL	0.018767232	0.21463823	0.51168555	1.9808411452	0.001826462	0.0094899285
	Lymphoid cells Blood	0.022843368	0.27332588	0.39997409	0.1252900851	0.000381053	0.0175156361
	Monocytes/Macrophages BAL	0.003475968	0.38241293	0.55461796	0.0796981709	0.082375886	0.0000000000
	Monocytes/Macrophages Blood	0.006496368	0.26344908	0.37467812	0.0011510833	0.014057617	0.0013251069
	Neutrophils BAL	0.001046991	0.03072171	0.01791691	0.0010642549	0.022221559	0.0002766855
	Neutrophils Blood	0.002069242	0.01513330	0.01555544	0.0004242321	0.004780291	0.0000000000

[truncated: 27 more sheets: Figure 4a, Figure 4e, Figure 4f, Figure 4g, Figure 4h, Figure S1d, Figure S1f, Figure S1g, Figure S1h, Figure S1i, Figure S2a, Figure S2b, Figure S2c, Figure S2d, Figure 2e _ S2e _ S2f, Figure 2f _ 2g _ S2g _ S2h, Figure S2i, Figure S3b, Figure S3c, Figure S3d …]
